# Supplementary material for: Genetic predisposition to smoking in relation to the risk of frailty in ageing
Source: Sci Rep. 2023 Feb 10;13:2405. doi: 10.1038/s41598-023-28780-0 (PMC9918446; doi:10.1038/s41598-023-28780-0)
Supplement: Supplementary file 1 — Supplementary Tables. [file 41598_2023_28780_MOESM1_ESM.xlsx]

## Sheet: Supplementary Table 1
Supplementary Table 1. Detailed information of datasets used in the current analysis
Outcome	Year	PMID	Sample size	Definition
Smoking initiation	2019	30643251	1232091	Binary phenotype with current or former smokers versus non-smokers
Age of initiation of regular smoking	2019	30643251	341427	Age at which an individual started smoking cigarettes regularly
Cigarettes per day	2019	30643251	337334	The average number of cigarettes smoked per day
Smoking cessation	2019	30643251	547219	Binary phenotype with current smokers versus former smokers
Lifetime smoking	2020	31689377	462690	Lifetime smoking index constructed by combining smoking measure and a simulated half-life (τ) constant
Frailty	2021	34431594	175226	A clinical status of greater susceptibility to negative health-related events measured by frailty index

## Sheet: Supplementary Table 2
Supplementary Table 2. Detailed information for the genetic variants used as IVs in the present study
Trait	SNP	Chr	Position	Effect Allele	Effect size	Standard error	P-value
Smoking Initiation	rs114976176	2	264621	C	-0.016	0.003	6.04×10-9
Smoking Initiation	rs62106258	2	417167	C	-0.045	0.006	3.33×10-14
Smoking Initiation	rs6731872	2	624205	G	0.032	0.003	5.35×10-21
Smoking Initiation	rs1139897	16	720986	A	-0.024	0.003	1.77×10-15
Smoking Initiation	rs10272990	7	1703675	C	-0.021	0.003	1.27×10-14
Smoking Initiation	rs6948707	7	1870794	G	0.024	0.003	4.24×10-21
Smoking Initiation	rs4790874	17	1995177	T	0.017	0.003	8.43×10-12
Smoking Initiation	rs11713899	3	2365026	C	0.019	0.003	3.15×10-8
Smoking Initiation	rs3847244	9	3025368	T	0.019	0.003	2.60×10-13
Smoking Initiation	rs11791671	9	3398679	T	0.028	0.005	4.24×10-8
Smoking Initiation	rs13237637	7	3503207	C	-0.024	0.003	1.54×10-20
Smoking Initiation	rs76608582	19	4474725	A	-0.035	0.006	4.88×10-9
Smoking Initiation	rs10853981	19	4965064	A	0.015	0.003	4.88×10-8
Smoking Initiation	rs11076962	16	5811367	C	0.018	0.003	1.20×10-10
Smoking Initiation	rs34342129	18	5872472	C	-0.014	0.003	2.13×10-8
Smoking Initiation	rs12130857	1	7791461	A	-0.018	0.003	3.65×10-11
Smoking Initiation	rs11078713	17	7795972	G	-0.015	0.003	1.59×10-8
Smoking Initiation	rs28441558	17	7803118	C	-0.036	0.006	1.24×10-10
Smoking Initiation	rs7024924	9	8282399	C	0.019	0.003	1.90×10-8
Smoking Initiation	rs301807	1	8484823	G	0.018	0.003	2.50×10-12
Smoking Initiation	rs10905461	10	8803551	C	-0.016	0.003	2.36×10-8
Smoking Initiation	rs7920501	10	10043159	A	-0.016	0.003	1.25×10-9
Smoking Initiation	rs2952251	8	10143164	G	0.016	0.003	4.24×10-8
Smoking Initiation	rs7192140	16	10173748	C	-0.017	0.003	3.40×10-11
Smoking Initiation	rs4326350	8	10763655	G	-0.018	0.003	5.16×10-12
Smoking Initiation	rs6474609	9	10981069	A	-0.016	0.003	1.71×10-9
Smoking Initiation	rs1291821	10	11133823	G	0.014	0.003	1.39×10-8
Smoking Initiation	rs1931431	9	11161799	C	0.018	0.003	8.56×10-13
Smoking Initiation	rs11258417	10	13533053	T	-0.015	0.003	2.71×10-8
Smoking Initiation	rs4140932	4	15458598	A	-0.014	0.003	4.89×10-8
Smoking Initiation	rs11651955	17	16235462	A	-0.014	0.003	3.74×10-8
Smoking Initiation	rs11057005	12	16748721	G	-0.016	0.003	9.12×10-10
Smoking Initiation	rs748832	3	16851202	G	0.017	0.003	6.60×10-11
Smoking Initiation	rs9922607	16	17570220	T	-0.022	0.003	3.42×10-12
Smoking Initiation	rs9941217	16	18050926	G	-0.019	0.003	3.50×10-12
Smoking Initiation	rs3820277	1	18436657	T	-0.019	0.003	1.57×10-13
Smoking Initiation	rs113230003	19	18460956	A	-0.019	0.003	1.05×10-10
Smoking Initiation	rs8103660	19	18566395	C	0.016	0.003	3.03×10-9
Smoking Initiation	rs7867822	9	20676454	G	-0.015	0.003	2.76×10-8
Smoking Initiation	rs7072776	10	22032942	G	-0.022	0.003	5.66×10-15
Smoking Initiation	rs1022376	2	22067213	C	-0.015	0.003	1.66×10-8
Smoking Initiation	rs61533748	2	22582968	C	0.017	0.003	2.82×10-11
Smoking Initiation	rs10966092	9	23831658	C	-0.02	0.003	1.12×10-12
Smoking Initiation	rs7188873	16	24727064	G	0.02	0.003	8.46×10-15
Smoking Initiation	rs6050446	20	25195509	G	0.054	0.008	8.80×10-13
Smoking Initiation	rs4476253	18	25253297	A	-0.018	0.003	5.78×10-10
Smoking Initiation	rs6497840	16	25351633	A	0.023	0.003	2.01×10-15
Smoking Initiation	rs10446419	3	25725501	G	-0.02	0.003	5.05×10-10
Smoking Initiation	rs1059490	6	26171250	C	-0.019	0.003	2.16×10-12
Smoking Initiation	rs6932350	6	26571629	A	0.015	0.003	5.13×10-9
Smoking Initiation	rs67777803	17	27323322	T	-0.025	0.003	3.18×10-13
Smoking Initiation	rs11783093	8	27425349	T	-0.047	0.003	2.07×10-4
Smoking Initiation	rs6265	11	27679916	T	-0.029	0.003	2.81×10-19
Smoking Initiation	rs12642744	4	28027176	T	-0.017	0.003	2.82×10-8
Smoking Initiation	rs1150668	6	28129789	G	-0.019	0.003	8.54×10-13
Smoking Initiation	rs59537158	4	28246049	T	0.022	0.003	4.62×10-13
Smoking Initiation	rs12878369	14	28346502	A	0.017	0.003	1.60×10-11
Smoking Initiation	rs4275621	11	28652996	G	-0.021	0.003	3.76×10-16
Smoking Initiation	rs1389171	4	28822284	A	-0.017	0.003	4.45×10-9
Smoking Initiation	rs55944129	4	29082156	C	-0.018	0.003	1.06×10-9
Smoking Initiation	rs2145451	14	29316842	C	-0.02	0.003	5.44×10-10
Smoking Initiation	rs72790288	2	29513404	A	-0.046	0.008	3.28×10-9
Smoking Initiation	rs10969352	9	29747488	A	0.014	0.003	1.82×10-8
Smoking Initiation	rs1632941	6	29796685	C	-0.016	0.003	6.67×10-10
Smoking Initiation	rs6058782	20	29946968	T	0.03	0.004	1.78×10-11
Smoking Initiation	rs2344976	17	30685935	C	-0.015	0.003	7.98×10-9
Smoking Initiation	rs12517438	5	30842054	G	0.015	0.003	1.89×10-9
Smoking Initiation	rs1555445	20	31175258	T	0.019	0.003	7.75×10-12
Smoking Initiation	rs58400863	4	31184484	A	-0.02	0.003	4.89×10-14
Smoking Initiation	rs7505855	18	31696075	T	-0.017	0.003	5.31×10-11
Smoking Initiation	rs1889571	1	32195819	G	0.022	0.004	4.19×10-9
Smoking Initiation	rs2710634	2	32808804	C	-0.018	0.003	3.36×10-12
Smoking Initiation	rs62618693	11	32956492	T	-0.035	0.006	2.09×10-8
Smoking Initiation	rs10914684	1	33795572	A	-0.016	0.003	6.32×10-9
Smoking Initiation	rs7657022	4	35501032	G	0.018	0.003	7.34×10-13
Smoking Initiation	rs1435672	15	36399479	C	0.014	0.003	3.82×10-8
Smoking Initiation	rs2796793	10	36634124	A	0.014	0.003	1.55×10-8
Smoking Initiation	rs8096225	18	36921851	C	0.016	0.003	2.63×10-8
Smoking Initiation	rs3764351	17	37824339	A	-0.015	0.003	3.89×10-8
Smoking Initiation	rs17197663	13	38172867	A	-0.022	0.004	2.06×10-8
Smoking Initiation	rs4264267	13	38359676	T	0.015	0.003	6.82×10-9
Smoking Initiation	rs139896	22	38397797	C	0.015	0.003	7.14×10-9
Smoking Initiation	rs2637869	1	38757237	A	0.018	0.003	6.54×10-11
Smoking Initiation	rs67050670	18	39297254	G	-0.02	0.003	2.34×10-11
Smoking Initiation	rs4818005	21	40588819	A	-0.02	0.003	1.09×10-14
Smoking Initiation	rs2359180	18	41314171	G	-0.014	0.003	4.98×10-8
Smoking Initiation	rs2939756	11	41436297	A	-0.016	0.003	7.45×10-10
Smoking Initiation	rs12755632	1	41776623	G	-0.015	0.003	1.93×10-8
Smoking Initiation	rs3218116	6	41901763	T	-0.02	0.003	1.05×10-11
Smoking Initiation	rs6073075	20	42015801	A	-0.019	0.003	2.44×10-8
Smoking Initiation	rs1381775	11	42442826	C	-0.016	0.003	2.79×10-8
Smoking Initiation	rs72898831	18	42658643	G	-0.024	0.004	4.14×10-12
Smoking Initiation	rs4822102	22	42698430	T	-0.017	0.003	2.78×10-10
Smoking Initiation	rs35375873	5	43190647	C	-0.027	0.004	3.29×10-11
Smoking Initiation	rs951740	1	44011737	A	0.03	0.003	3.82×10-4
Smoking Initiation	rs72836318	17	44121579	C	-0.017	0.003	7.00×10-9
Smoking Initiation	rs62137126	2	44250149	G	-0.024	0.004	1.31×10-9
Smoking Initiation	rs17692129	17	44793283	T	0.02	0.003	4.57×10-13
Smoking Initiation	rs1004787	2	45159091	A	0.028	0.003	1.11×10-28
Smoking Initiation	rs2959084	11	46078656	A	0.017	0.003	9.82×10-10
Smoking Initiation	rs3740977	11	46393574	C	0.019	0.003	1.17×10-8
Smoking Initiation	rs9627272	22	46442288	C	-0.015	0.003	2.42×10-9
Smoking Initiation	rs925524	1	46496709	G	0.016	0.003	2.94×10-8
Smoking Initiation	rs281296	15	47685010	A	0.025	0.003	1.59×10-20
Smoking Initiation	rs13319205	3	47800216	A	0.017	0.003	3.77×10-9
Smoking Initiation	rs3172494	3	48731487	T	-0.029	0.004	3.40×10-13
Smoking Initiation	rs4785187	16	49766772	A	0.02	0.003	6.55×10-11
Smoking Initiation	rs8083764	18	49874515	T	-0.016	0.003	7.97×10-9
Smoking Initiation	rs8050598	16	49891964	T	0.019	0.003	1.76×10-10
Smoking Initiation	rs13906	12	49952394	T	-0.025	0.004	1.98×10-9
Smoking Initiation	rs1373178	18	49967811	G	-0.02	0.003	4.16×10-15
Smoking Initiation	rs2526390	3	50192760	T	0.02	0.003	3.62×10-14
Smoking Initiation	rs75919030	17	50193197	C	-0.021	0.003	3.35×10-13
Smoking Initiation	rs2938134	17	50243397	A	-0.018	0.003	3.14×10-10
Smoking Initiation	rs12022778	1	50603995	C	0.027	0.003	3.18×10-17
Smoking Initiation	rs7598402	2	50735943	G	-0.015	0.003	7.38×10-9
Smoking Initiation	rs986714	5	50821338	T	-0.016	0.003	4.13×10-10
Smoking Initiation	rs11587399	1	50861071	T	-0.018	0.003	7.25×10-9
Smoking Initiation	rs62098013	18	50863861	A	0.018	0.003	2.24×10-11
Smoking Initiation	rs12918191	16	50945156	G	-0.02	0.003	3.14×10-11
Smoking Initiation	rs117734003	19	51129745	C	0.03	0.005	2.57×10-9
Smoking Initiation	rs10490159	2	51341259	T	0.017	0.003	3.86×10-11
Smoking Initiation	rs7836565	8	52569449	T	-0.016	0.003	4.36×10-8
Smoking Initiation	rs2276825	3	52886605	C	0.019	0.003	1.89×10-10
Smoking Initiation	rs160631	6	52895230	G	-0.017	0.003	1.87×10-9
Smoking Initiation	rs72938304	18	53661743	A	-0.027	0.004	1.36×10-11
Smoking Initiation	rs2306866	3	53766212	T	-0.017	0.003	1.89×10-10
Smoking Initiation	rs910912	20	54462393	C	-0.017	0.003	7.82×10-9
Smoking Initiation	rs61959481	13	55834929	A	-0.02	0.003	7.95×10-11
Smoking Initiation	rs1126757	19	55879872	T	0.014	0.003	2.92×10-8
Smoking Initiation	rs3098272	13	55931424	C	-0.018	0.003	2.08×10-8
Smoking Initiation	rs73831818	3	55988394	G	0.032	0.005	5.46×10-9
Smoking Initiation	rs4759229	12	56474480	G	0.016	0.003	6.53×10-9
Smoking Initiation	rs1733760	10	56698174	C	0.015	0.003	6.70×10-9
Smoking Initiation	rs1518393	2	58171220	C	0.017	0.003	1.30×10-10
Smoking Initiation	rs9323328	14	58653514	G	-0.014	0.003	2.55×10-8
Smoking Initiation	rs4912332	1	58815243	T	0.014	0.003	2.94×10-8
Smoking Initiation	rs17616642	2	59022210	G	-0.017	0.003	2.10×10-8
Smoking Initiation	rs9538162	13	59265043	C	0.017	0.003	1.76×10-11
Smoking Initiation	rs6730325	2	59315828	A	-0.015	0.003	2.10×10-8
Smoking Initiation	rs1413119	13	59339281	T	-0.015	0.003	4.77×10-9
Smoking Initiation	rs1910236	3	59434420	A	0.015	0.003	9.91×10-9
Smoking Initiation	rs56367474	13	59454139	T	-0.017	0.003	4.20×10-9
Smoking Initiation	rs13261666	8	59814666	T	-0.02	0.003	4.36×10-15
Smoking Initiation	rs2539706	2	59819545	A	0.016	0.003	1.95×10-10
Smoking Initiation	rs55786907	13	59871584	G	0.019	0.003	1.84×10-8
Smoking Initiation	rs7640107	3	59966156	T	-0.014	0.003	3.46×10-8
Smoking Initiation	rs7585579	2	60024857	G	0.02	0.003	5.48×10-15
Smoking Initiation	rs71592686	5	60121271	C	0.021	0.003	3.85×10-13
Smoking Initiation	rs1863161	2	60139524	A	0.015	0.003	2.34×10-9
Smoking Initiation	rs2734390	3	60459291	G	0.015	0.003	2.09×10-8
Smoking Initiation	rs359247	2	60477052	T	0.022	0.003	9.89×10-17
Smoking Initiation	rs4886207	13	60705792	C	-0.016	0.003	8.78×10-10
Smoking Initiation	rs6011779	20	61984317	T	-0.019	0.003	2.83×10-9
Smoking Initiation	rs3810496	20	62406886	C	0.016	0.003	1.54×10-9
Smoking Initiation	rs62180324	2	63416606	A	-0.02	0.003	3.91×10-10
Smoking Initiation	rs7921378	10	63674885	C	-0.023	0.003	6.10×10-20
Smoking Initiation	rs56902655	15	63898709	G	-0.022	0.004	4.09×10-9
Smoking Initiation	rs61886926	11	64133552	T	-0.018	0.003	7.30×10-12
Smoking Initiation	rs221988	3	64234307	C	-0.015	0.003	1.43×10-8
Smoking Initiation	rs61884449	11	64485193	T	0.02	0.004	2.32×10-8
Smoking Initiation	rs3850736	8	64912021	G	0.019	0.003	6.43×10-14
Smoking Initiation	rs644740	11	65561468	T	-0.014	0.003	3.67×10-8
Smoking Initiation	rs1937443	1	66469643	G	0.02	0.003	1.79×10-15
Smoking Initiation	rs9540731	13	66949370	T	-0.018	0.003	3.42×10-12
Smoking Initiation	rs2289791	15	67476952	T	-0.018	0.003	2.01×10-9
Smoking Initiation	rs7743165	6	67521222	G	0.019	0.003	4.15×10-14
Smoking Initiation	rs112725451	4	68017710	T	0.026	0.003	1.65×10-14
Smoking Initiation	rs10945141	6	69470709	A	0.018	0.003	3.59×10-10
Smoking Initiation	rs7809303	7	69484366	A	-0.021	0.003	3.48×10-15
Smoking Initiation	rs9302604	16	69576894	G	0.019	0.003	3.29×10-13
Smoking Initiation	rs7969559	12	69655167	G	-0.017	0.003	1.53×10-9
Smoking Initiation	rs11128203	3	71064431	A	0.02	0.003	1.29×10-15
Smoking Initiation	rs62246017	3	71483084	A	-0.016	0.003	3.03×10-9
Smoking Initiation	rs1022528	1	71490122	A	0.017	0.003	8.48×10-11
Smoking Initiation	rs9936784	16	72230694	G	0.014	0.003	4.33×10-8
Smoking Initiation	rs11872397	18	72535282	A	-0.017	0.003	5.20×10-9
Smoking Initiation	rs62052916	16	72574550	T	-0.032	0.005	1.62×10-10
Smoking Initiation	rs12740789	1	72752073	A	-0.028	0.003	1.18×10-17
Smoking Initiation	rs4788676	16	72950468	C	-0.018	0.003	4.92×10-9
Smoking Initiation	rs7943721	11	73309393	A	-0.021	0.003	3.58×10-10
Smoking Initiation	rs10789369	1	73824909	G	-0.023	0.003	3.39×10-19
Smoking Initiation	rs60833441	15	74048768	G	-0.014	0.003	2.28×10-8
Smoking Initiation	rs4543050	3	74954560	T	0.022	0.003	1.45×10-11
Smoking Initiation	rs1514176	1	74991596	A	-0.019	0.003	7.67×10-14
Smoking Initiation	rs7134009	12	75263193	C	-0.016	0.003	4.30×10-8
Smoking Initiation	rs117657830	16	75766873	G	-0.038	0.006	3.18×10-9
Smoking Initiation	rs10873871	1	76689019	G	0.017	0.003	2.82×10-8
Smoking Initiation	rs6782116	3	77176032	T	-0.015	0.003	1.46×10-8
Smoking Initiation	rs1811739	14	77529375	A	0.018	0.003	5.97×10-10
Smoking Initiation	rs71367544	18	77574374	T	0.021	0.003	8.54×10-11
Smoking Initiation	rs7802996	7	77771983	T	-0.021	0.003	1.06×10-9
Smoking Initiation	rs62007780	15	78025464	T	-0.016	0.003	7.48×10-10
Smoking Initiation	rs1030015	7	78139581	T	0.014	0.003	2.15×10-8
Smoking Initiation	rs2028269	5	79308315	A	0.016	0.003	5.19×10-10
Smoking Initiation	rs8005334	14	79563654	G	0.017	0.003	3.44×10-10
Smoking Initiation	rs34940743	14	80102233	G	0.016	0.003	2.80×10-9
Smoking Initiation	rs9545155	13	80191873	C	-0.016	0.003	3.04×10-10
Smoking Initiation	rs6874731	5	80263865	G	0.015	0.003	1.83×10-9
Smoking Initiation	rs6750107	2	80748807	A	0.015	0.003	2.60×10-8
Smoking Initiation	rs12714017	2	80999398	C	0.015	0.003	3.65×10-9
Smoking Initiation	rs1772572	13	81191176	A	-0.017	0.003	5.62×10-10
Smoking Initiation	rs13066050	3	81325861	T	0.019	0.003	1.93×10-9
Smoking Initiation	rs4877285	9	81354129	A	-0.018	0.003	2.10×10-11
Smoking Initiation	rs1930371	9	81444104	T	-0.017	0.003	7.09×10-9
Smoking Initiation	rs12633090	3	83241365	C	-0.023	0.003	3.16×10-12
Smoking Initiation	rs56208390	2	83247997	G	0.022	0.004	2.68×10-8
Smoking Initiation	rs12442563	15	83893243	T	-0.023	0.003	3.13×10-14
Smoking Initiation	rs1549979	3	85460131	T	-0.025	0.003	8.80×10-21
Smoking Initiation	rs57153235	3	85902536	G	-0.019	0.003	1.56×10-12
Smoking Initiation	rs7929518	11	85980958	G	0.019	0.003	2.55×10-10
Smoking Initiation	rs2378662	9	86707289	A	0.015	0.003	2.67×10-9
Smoking Initiation	rs1050847	16	87443734	T	-0.015	0.003	7.37×10-9
Smoking Initiation	rs6452785	5	87685500	T	-0.027	0.003	4.69×10-26
Smoking Initiation	rs11162019	1	87913176	T	-0.015	0.003	5.06×10-9
Smoking Initiation	rs4727189	7	88442568	C	0.015	0.003	3.00×10-8
Smoking Initiation	rs10805858	5	88873832	T	0.018	0.003	1.88×10-11
Smoking Initiation	rs11642231	16	89608702	A	-0.016	0.003	3.44×10-9
Smoking Initiation	rs2063976	8	91096366	T	-0.02	0.003	7.45×10-14
Smoking Initiation	rs1008078	1	91189731	T	0.023	0.003	1.63×10-18
Smoking Initiation	rs76841737	7	91281409	G	-0.023	0.004	3.26×10-8
Smoking Initiation	rs181508347	5	91366274	G	0.081	0.013	4.95×10-10
Smoking Initiation	rs17554906	6	92226609	C	0.014	0.003	3.14×10-8
Smoking Initiation	rs586699	11	92289734	A	-0.015	0.003	7.29×10-9
Smoking Initiation	rs6993429	8	92733282	A	-0.019	0.003	9.87×10-14
Smoking Initiation	rs6986430	8	93048104	C	-0.024	0.003	1.99×10-15
Smoking Initiation	rs9987376	8	93190014	G	-0.02	0.003	2.01×10-15
Smoking Initiation	rs1160685	4	94052854	G	0.015	0.003	2.31×10-9
Smoking Initiation	rs619087	6	94175279	G	0.014	0.003	3.10×10-8
Smoking Initiation	rs42417	5	94198290	T	0.017	0.003	8.27×10-10
Smoking Initiation	rs1435479	4	94550450	T	0.016	0.003	5.68×10-9
Smoking Initiation	rs1935571	1	96414335	G	-0.016	0.003	6.99×10-10
Smoking Initiation	rs11768481	7	96629103	A	-0.019	0.003	5.23×10-12
Smoking Initiation	rs75674569	13	96823724	A	-0.025	0.004	2.58×10-9
Smoking Initiation	rs4310804	15	96858409	G	-0.018	0.003	7.55×10-10
Smoking Initiation	rs6568832	6	97702876	A	0.019	0.003	1.74×10-10
Smoking Initiation	rs1799068	7	97707069	T	0.017	0.003	2.59×10-10
Smoking Initiation	rs11692435	2	98275354	A	0.025	0.005	4.47×10-8
Smoking Initiation	rs2925128	14	98362355	T	0.017	0.003	3.67×10-10
Smoking Initiation	rs1381287	14	98597552	T	0.018	0.003	1.81×10-12
Smoking Initiation	rs12195240	6	98636905	A	0.025	0.003	1.08×10-18
Smoking Initiation	rs13437771	7	99071478	G	-0.027	0.004	1.39×10-14
Smoking Initiation	rs8027457	15	99204101	C	0.015	0.003	1.88×10-9
Smoking Initiation	rs55913542	14	99693843	T	0.019	0.003	3.25×10-8
Smoking Initiation	rs6936160	6	100347745	T	0.02	0.003	4.20×10-12
Smoking Initiation	rs7333559	13	100546450	A	-0.023	0.003	5.94×10-14
Smoking Initiation	rs1108130	13	100648356	A	0.024	0.003	1.57×10-14
Smoking Initiation	rs13392222	2	100672408	C	-0.023	0.004	1.93×10-10
Smoking Initiation	rs12855717	13	101252635	T	0.016	0.003	1.22×10-9
Smoking Initiation	rs12530388	6	101329173	C	-0.018	0.003	5.83×10-13
Smoking Initiation	rs7901883	10	103186838	A	-0.019	0.003	1.98×10-10
Smoking Initiation	rs72780746	5	103929588	C	-0.026	0.003	2.05×10-14
Smoking Initiation	rs11594623	10	103960351	C	0.027	0.003	7.45×10-20
Smoking Initiation	rs11191269	10	104120522	G	0.018	0.003	4.61×10-8
Smoking Initiation	rs1901477	2	104126983	G	0.03	0.003	2.07×10-31
Smoking Initiation	rs28408682	10	104403310	G	0.017	0.003	1.41×10-10
Smoking Initiation	rs11889814	2	104432494	C	-0.021	0.004	3.44×10-8
Smoking Initiation	rs12244388	10	104640052	A	0.026	0.003	4.31×10-22
Smoking Initiation	rs34970111	10	106078937	T	-0.015	0.003	1.28×10-8
Smoking Initiation	rs10060196	5	106455988	A	0.018	0.003	1.29×10-12
Smoking Initiation	rs9787523	10	106460460	C	-0.016	0.003	1.42×10-9
Smoking Initiation	rs72789626	5	106825618	A	-0.026	0.004	5.13×10-12
Smoking Initiation	rs11192347	10	106929313	A	-0.026	0.004	6.15×10-10
Smoking Initiation	rs17165769	5	107365642	G	0.016	0.003	9.56×10-10
Smoking Initiation	rs6437769	3	107997514	T	0.014	0.003	3.74×10-8
Smoking Initiation	rs3800227	6	108994161	G	0.017	0.003	3.64×10-9
Smoking Initiation	rs11766326	7	111100585	C	-0.018	0.003	1.79×10-11
Smoking Initiation	rs118202	6	111658371	T	-0.037	0.003	1.90×10-29
Smoking Initiation	rs76460663	11	111979741	G	-0.042	0.006	4.15×10-11
Smoking Initiation	rs3934797	4	112467612	A	-0.021	0.003	1.12×10-10
Smoking Initiation	rs77215829	12	112618346	C	-0.024	0.004	2.02×10-10
Smoking Initiation	rs2155646	11	112912811	C	0.038	0.003	9.44×10-48
Smoking Initiation	rs3811038	2	113240183	C	0.019	0.003	1.58×10-11
Smoking Initiation	rs75210106	2	113246436	T	-0.019	0.003	2.33×10-8
Smoking Initiation	rs1713676	11	113660576	G	-0.017	0.003	5.38×10-11
Smoking Initiation	rs238896	11	113994505	A	-0.017	0.003	3.65×10-11
Smoking Initiation	rs9288999	3	114147927	A	0.017	0.003	1.50×10-9
Smoking Initiation	rs6968380	7	114940159	A	-0.023	0.003	1.05×10-17
Smoking Initiation	rs112913817	7	115077394	G	0.078	0.012	9.28×10-11
Smoking Initiation	rs290601	8	115374642	T	0.016	0.003	1.14×10-8
Smoking Initiation	rs10885480	10	115378364	C	-0.019	0.003	3.83×10-11
Smoking Initiation	rs10233018	7	117523709	G	0.025	0.003	4.77×10-22
Smoking Initiation	rs6438436	3	117822149	T	0.025	0.003	5.33×10-14
Smoking Initiation	rs12053870	3	118302515	G	0.016	0.003	1.02×10-9
Smoking Initiation	rs4752018	10	118678712	A	0.019	0.003	4.42×10-10
Smoking Initiation	rs1927901	9	120519111	C	-0.014	0.003	3.10×10-8
Smoking Initiation	rs1109480	12	121083279	A	-0.017	0.003	1.84×10-10
Smoking Initiation	rs540860	11	121530888	G	0.018	0.003	5.75×10-12
Smoking Initiation	rs1944689	11	121634334	T	0.018	0.003	1.27×10-8
Smoking Initiation	rs10953957	7	121954709	A	0.014	0.003	3.66×10-8
Smoking Initiation	rs1834306	11	122023187	G	-0.014	0.003	1.96×10-8
Smoking Initiation	rs4837631	9	122061948	T	-0.015	0.003	2.03×10-9
Smoking Initiation	rs9423279	10	125680419	G	-0.019	0.003	3.06×10-12
Smoking Initiation	rs1759433	9	128073097	A	0.015	0.003	1.69×10-9
Smoking Initiation	rs9826984	3	131945722	A	-0.014	0.003	3.87×10-8
Smoking Initiation	rs1106363	11	131966264	T	0.017	0.003	9.20×10-11
Smoking Initiation	rs2010921	11	132098205	A	0.017	0.003	2.47×10-10
Smoking Initiation	rs77283305	7	132593831	A	-0.015	0.003	3.91×10-8
Smoking Initiation	rs11611651	12	133380790	A	0.027	0.005	2.05×10-9
Smoking Initiation	rs10279261	7	133589846	A	-0.019	0.003	6.05×10-13
Smoking Initiation	rs1561112	7	133840652	C	-0.015	0.003	3.84×10-9
Smoking Initiation	rs329124	5	133865452	G	-0.016	0.003	1.96×10-10
Smoking Initiation	rs34553878	9	134334588	G	0.025	0.004	1.17×10-9
Smoking Initiation	rs7026534	9	134907263	G	-0.017	0.003	2.68×10-9
Smoking Initiation	rs71602617	4	136406155	T	-0.018	0.003	2.10×10-8
Smoking Initiation	rs7696257	4	137474783	A	0.015	0.003	6.78×10-9
Smoking Initiation	rs34399632	2	137571174	G	0.019	0.003	1.46×10-10
Smoking Initiation	rs10858334	9	137989785	G	0.023	0.004	1.18×10-9
Smoking Initiation	rs13109980	4	140886963	A	-0.022	0.003	3.37×10-16
Smoking Initiation	rs1116690	4	143510148	G	0.016	0.003	2.16×10-8
Smoking Initiation	rs74697736	2	145412271	A	0.022	0.003	2.43×10-15
Smoking Initiation	rs6756212	2	146140132	T	-0.034	0.003	3.49×10-40
Smoking Initiation	rs2279829	3	147106319	T	-0.017	0.003	2.05×10-8
Smoking Initiation	rs2319545	3	147719648	A	0.023	0.004	8.30×10-11
Smoking Initiation	rs13110073	4	147797913	C	-0.025	0.003	3.24×10-21
Smoking Initiation	rs16826827	2	147825689	C	-0.022	0.004	9.17×10-9
Smoking Initiation	rs10935779	3	149543102	T	-0.014	0.003	2.95×10-8
Smoking Initiation	rs12027999	1	154206358	C	-0.024	0.004	5.33×10-10
Smoking Initiation	rs1385108	5	154839646	T	0.019	0.003	3.84×10-10
Smoking Initiation	rs45444697	1	155034632	G	0.02	0.003	2.72×10-10
Smoking Initiation	rs1445649	2	155682556	C	0.021	0.003	8.48×10-16
Smoking Initiation	rs73008357	6	156431856	C	-0.022	0.004	2.44×10-8
Smoking Initiation	rs963354	3	157393770	A	0.015	0.003	4.21×10-8
Smoking Initiation	rs1173461	5	157707571	T	0.017	0.003	9.51×10-10
Smoking Initiation	rs9331343	6	157738258	C	-0.014	0.003	3.90×10-8
Smoking Initiation	rs1714521	3	158284861	C	-0.016	0.003	3.07×10-10
Smoking Initiation	rs10698713	6	158882320	A	-0.034	0.006	2.38×10-9
Smoking Initiation	rs1449012	3	159048333	T	-0.015	0.003	1.77×10-9
Smoking Initiation	rs11956866	5	161018271	G	-0.015	0.003	7.82×10-9
Smoking Initiation	rs9850597	3	161761866	A	-0.019	0.003	1.65×10-8
Smoking Initiation	rs1722666	2	161816880	T	0.016	0.003	2.17×10-8
Smoking Initiation	rs11678980	2	162101261	A	0.018	0.003	5.19×10-12
Smoking Initiation	rs12474587	2	162802993	T	0.024	0.003	4.83×10-21
Smoking Initiation	rs1737329	6	163807748	G	0.017	0.003	5.08×10-9
Smoking Initiation	rs357304	2	164862639	C	0.017	0.003	5.40×10-8
Smoking Initiation	rs3909281	5	165096435	G	0.021	0.003	1.62×10-16
Smoking Initiation	rs3843905	5	165427280	T	-0.015	0.003	5.41×10-9
Smoking Initiation	rs79476395	5	166063680	G	0.033	0.005	1.04×10-11
Smoking Initiation	rs13007361	2	166250244	A	0.018	0.003	2.29×10-8
Smoking Initiation	rs6890961	5	166778503	T	-0.019	0.003	2.13×10-13
Smoking Initiation	rs4044321	5	166989513	G	-0.023	0.003	1.75×10-17
Smoking Initiation	rs2173019	5	167614971	A	0.028	0.003	2.98×10-17
Smoking Initiation	rs10042827	5	170299916	C	0.017	0.003	9.41×10-10
Smoking Initiation	rs7600835	2	172521827	A	-0.015	0.003	1.80×10-8
Smoking Initiation	rs1187820	3	173072584	T	-0.014	0.003	2.69×10-8
Smoking Initiation	rs359431	5	173288534	T	-0.014	0.003	3.16×10-8
Smoking Initiation	rs16828799	3	173353739	T	0.02	0.004	1.83×10-8
Smoking Initiation	rs2901785	1	174104743	A	-0.017	0.003	1.47×10-11
Smoking Initiation	rs9841807	3	175718927	T	0.016	0.003	1.35×10-8
Smoking Initiation	rs62340589	4	176875795	C	0.017	0.003	4.31×10-8
Smoking Initiation	rs147052174	1	179783167	T	0.062	0.01	2.30×10-10
Smoking Initiation	rs7631379	3	181409057	C	0.021	0.003	3.94×10-11
Smoking Initiation	rs6750529	2	182027603	T	0.02	0.003	9.26×10-12
Smoking Initiation	rs35656245	1	190957480	A	0.016	0.003	2.23×10-8
Smoking Initiation	rs17229285	2	199523122	T	-0.015	0.003	1.27×10-9
Smoking Initiation	rs3115418	2	200936399	C	-0.014	0.003	2.79×10-8
Smoking Initiation	rs62193862	2	202843875	A	0.024	0.004	1.99×10-8
Smoking Initiation	rs12739243	1	210302043	C	-0.021	0.003	4.45×10-12
Smoking Initiation	rs4674916	2	225365635	A	-0.018	0.003	3.06×10-11
Smoking Initiation	rs4674993	2	226332033	G	-0.024	0.003	4.85×10-14
Smoking Initiation	rs12563365	1	236872829	A	0.017	0.003	1.05×10-10
Smoking Initiation	rs876793	1	237852083	C	-0.018	0.003	5.69×10-11
Age of Initiation of Regular Smoking	rs72853300	2	145638766	T	0.019	0.003	1.75×10-8
Age of Initiation of Regular Smoking	rs12611472	2	225353649	C	0.018	0.003	3.48×10-12
Age of Initiation of Regular Smoking	rs7559982	2	63622309	A	-0.017	0.002	1.67×10-12
Age of Initiation of Regular Smoking	rs11915747	3	85699040	G	0.02	0.003	1.57×10-15
Age of Initiation of Regular Smoking	rs13136239	4	140908755	A	0.015	0.003	6.29×10-9
Age of Initiation of Regular Smoking	rs2471711	4	28589079	T	-0.019	0.003	1.19×10-8
Age of Initiation of Regular Smoking	rs624833	4	2881256	G	0.016	0.003	2.36×10-9
Age of Initiation of Regular Smoking	rs7682598	4	68000888	G	0.017	0.003	2.09×10-9
Age of Initiation of Regular Smoking	rs1403174	7	2032865	T	0.016	0.002	2.50×10-10
Age of Initiation of Regular Smoking	rs11780471	8	27344719	A	0.033	0.005	9.44×10-11
Cigarettes per Day	rs11264100	1	35591626	G	-0.022	0.004	2.22×10-9
Cigarettes per Day	rs2072659	1	154548521	G	-0.03	0.004	2.51×10-13
Cigarettes per Day	rs34973462	1	175993820	T	0.015	0.003	5.85×10-9
Cigarettes per Day	rs7599488	2	60718347	T	0.014	0.002	8.95×10-9
Cigarettes per Day	rs78408772	2	62710608	T	-0.022	0.004	4.51×10-8
Cigarettes per Day	rs10204824	2	148372720	G	-0.018	0.003	1.35×10-12
Cigarettes per Day	rs2084533	3	16872929	T	0.016	0.003	6.53×10-10
Cigarettes per Day	rs7431710	3	48935583	A	-0.018	0.003	1.04×10-12
Cigarettes per Day	rs2236951	3	50421081	C	-0.017	0.003	1.59×10-8
Cigarettes per Day	rs699165	3	136224697	G	0.016	0.003	8.09×10-9
Cigarettes per Day	rs28813180	3	158083918	A	-0.015	0.002	1.95×10-10
Cigarettes per Day	rs1024323	4	3006043	T	-0.014	0.003	8.66×10-9
Cigarettes per Day	rs11940255	4	67086288	A	-0.017	0.003	2.20×10-10
Cigarettes per Day	rs10454798	4	67980830	T	0.016	0.003	1.53×10-8
Cigarettes per Day	rs7766641	6	26184102	A	-0.017	0.003	2.91×10-10
Cigarettes per Day	rs215600	7	32333642	A	-0.024	0.003	4.02×10-21
Cigarettes per Day	rs62447179	7	50339609	A	-0.015	0.003	9.68×10-9
Cigarettes per Day	rs2741351	8	27418040	C	0.018	0.003	8.80×10-9
Cigarettes per Day	rs73229090	8	27442127	A	0.026	0.004	1.14×10-11
Cigarettes per Day	rs13253502	8	42442018	A	-0.014	0.002	2.31×10-8
Cigarettes per Day	rs4236926	8	42578059	G	0.034	0.003	7.66×10-33
Cigarettes per Day	rs790564	8	64604218	C	-0.018	0.003	1.24×10-10
Cigarettes per Day	rs75596189	9	136468701	T	0.036	0.004	1.84×10-20
Cigarettes per Day	rs3025383	9	136502369	C	-0.031	0.003	9.78×10-24
Cigarettes per Day	rs7951365	11	16377044	C	0.018	0.003	1.53×10-11
Cigarettes per Day	rs10742683	11	43667625	A	-0.013	0.002	4.83×10-8
Cigarettes per Day	rs113001570	11	46737412	T	0.03	0.005	1.04×10-9
Cigarettes per Day	rs7125588	11	113436072	G	-0.017	0.002	6.50×10-12
Cigarettes per Day	rs11846838	14	104184737	A	0.015	0.003	5.03×10-9
Cigarettes per Day	rs1115019	15	57141231	C	-0.018	0.003	2.27×10-9
Cigarettes per Day	rs632811	15	59155050	G	-0.018	0.003	1.67×10-10
Cigarettes per Day	rs4886550	15	78243579	G	-0.02	0.003	4.58×10-9
Cigarettes per Day	rs10519203	15	78814046	A	-0.094	0.003	3.10×10-286
Cigarettes per Day	rs182317	15	89943601	T	-0.016	0.003	1.31×10-9
Cigarettes per Day	rs1592485	16	52093549	A	-0.016	0.003	1.11×10-10
Cigarettes per Day	rs12924872	16	69552215	T	-0.013	0.002	4.39×10-8
Cigarettes per Day	rs258321	16	89756473	G	0.016	0.002	1.53×10-10
Cigarettes per Day	rs4144686	18	53251725	A	-0.019	0.003	1.35×10-8
Cigarettes per Day	rs4485470	18	62125063	A	-0.015	0.002	7.05×10-10
Cigarettes per Day	rs59208569	19	4044424	C	0.02	0.003	2.45×10-10
Cigarettes per Day	rs143200968	19	41338847	C	-0.086	0.008	6.97×10-28
Cigarettes per Day	rs56113850	19	41353107	C	0.052	0.002	4.00×10-99
Cigarettes per Day	rs117824460	19	41371480	G	-0.095	0.008	7.66×10-35
Cigarettes per Day	rs6078373	20	11863500	A	0.016	0.002	9.40×10-11
Cigarettes per Day	rs1737894	20	31054702	G	0.017	0.002	9.90×10-11
Cigarettes per Day	rs2273500	20	61986949	C	0.036	0.003	3.49×10-26
Cigarettes per Day	rs7281463	21	40520783	C	0.014	0.002	3.15×10-8
Smoking Cessation	rs112187834	2	23953454	A	0.033	0.006	2.81×10-9
Smoking Cessation	rs7617480	3	49210732	C	-0.033	0.005	1.68×10-12
Smoking Cessation	rs707968	6	35058117	G	0.023	0.004	2.76×10-8
Smoking Cessation	rs7778443	7	32314690	C	-0.023	0.004	1.04×10-8
Smoking Cessation	rs1565735	8	27426077	A	-0.035	0.005	1.54×10-12
Smoking Cessation	rs60749569	8	42602668	T	-0.04	0.007	2.68×10-8
Smoking Cessation	rs12378015	9	127917257	A	-0.028	0.004	8.31×10-11
Smoking Cessation	rs9409844	9	136461851	A	-0.059	0.009	4.37×10-10
Smoking Cessation	rs3025327	9	136467344	C	0.079	0.006	1.19×10-35
Smoking Cessation	rs10821523	9	136473572	C	0.026	0.004	2.28×10-11
Smoking Cessation	rs1611124	9	136509275	T	-0.045	0.008	5.26×10-9
Smoking Cessation	rs7109376	11	16372431	A	0.028	0.004	1.14×10-10
Smoking Cessation	rs591143	15	47647755	T	-0.024	0.004	1.14×10-9
Smoking Cessation	rs3866543	15	76629609	G	0.022	0.004	1.35×10-8
Smoking Cessation	rs518425	15	78883813	G	-0.031	0.004	1.72×10-12
Smoking Cessation	rs145580088	19	41342842	G	0.091	0.013	9.48×10-13
Smoking Cessation	rs56113850	19	41353107	C	-0.058	0.004	1.61×10-48
Smoking Cessation	rs117824460	19	41371480	G	0.086	0.012	1.09×10-12
Smoking Cessation	rs6011779	20	61984317	T	-0.05	0.005	9.89×10-24
Smoking Cessation	rs6089904	20	62018289	T	-0.064	0.009	4.01×10-12
Smoking Cessation	rs9607805	22	41854446	T	0.03	0.004	1.37×10-11
Lifetime Smoking	rs2867112	2	651349	T	0.021	0.003	4.80×10-15
Lifetime Smoking	rs11861214	16	746611	G	0.014	0.002	2.00×10-8
Lifetime Smoking	rs624833	4	2881256	T	0.013	0.002	6.60×10-10
Lifetime Smoking	rs4543592	9	3014254	T	-0.012	0.002	4.50×10-10
Lifetime Smoking	rs1922018	7	3560401	C	0.014	0.002	3.00×10-12
Lifetime Smoking	rs76608582	19	4474725	C	0.031	0.005	3.20×10-10
Lifetime Smoking	rs1193237	1	7526486	G	-0.011	0.002	2.80×10-8
Lifetime Smoking	rs11255908	10	8802912	T	-0.015	0.002	2.30×10-10
Lifetime Smoking	rs35169606	8	9604066	T	0.013	0.002	1.20×10-9
Lifetime Smoking	rs11948770	5	13246336	T	-0.015	0.002	4.90×10-10
Lifetime Smoking	rs34866095	11	16377356	A	-0.012	0.002	1.20×10-8
Lifetime Smoking	rs6779302	3	16859710	G	-0.013	0.002	1.20×10-9
Lifetime Smoking	rs75742406	11	17070365	G	0.014	0.002	1.30×10-9
Lifetime Smoking	rs35343344	19	18471610	C	0.013	0.002	8.80×10-9
Lifetime Smoking	rs4814873	20	19616429	C	0.014	0.002	2.90×10-9
Lifetime Smoking	rs6741228	2	22548774	T	0.011	0.002	1.60×10-8
Lifetime Smoking	rs61796681	4	23678196	A	-0.019	0.004	4.20×10-8
Lifetime Smoking	rs12708665	16	24728227	A	-0.013	0.002	3.50×10-9
Lifetime Smoking	rs6935954	6	26255451	A	0.014	0.002	8.20×10-12
Lifetime Smoking	rs11783093	8	27425349	C	0.023	0.003	1.20×10-16
Lifetime Smoking	rs8614	17	27588806	C	-0.017	0.003	1.80×10-10
Lifetime Smoking	rs17309874	11	27667236	G	-0.016	0.002	9.70×10-13
Lifetime Smoking	rs4391802	11	28674592	A	0.015	0.002	1.40×10-11
Lifetime Smoking	rs6119897	20	31145415	G	-0.018	0.002	3.60×10-15
Lifetime Smoking	rs57611503	16	31165795	G	0.011	0.002	4.00×10-8
Lifetime Smoking	rs136233	22	31212410	A	-0.014	0.003	1.80×10-8
Lifetime Smoking	rs4949465	1	32178489	T	-0.017	0.003	1.70×10-8
Lifetime Smoking	rs10226228	7	32315613	A	-0.016	0.002	2.00×10-15
Lifetime Smoking	rs12967855	18	35138245	A	0.012	0.002	3.10×10-8
Lifetime Smoking	rs317021	4	35418368	T	-0.017	0.003	1.10×10-10
Lifetime Smoking	rs2254710	6	37477000	C	0.013	0.002	3.50×10-8
Lifetime Smoking	rs732083	17	37834367	G	0.012	0.002	1.50×10-8
Lifetime Smoking	rs147412694	21	40702786	G	-0.017	0.003	2.90×10-9
Lifetime Smoking	rs202645	22	41798520	A	-0.015	0.002	3.90×10-9
Lifetime Smoking	rs71627581	5	43161351	G	0.019	0.003	1.60×10-9
Lifetime Smoking	rs549845	1	44076469	G	0.016	0.002	8.30×10-14
Lifetime Smoking	rs62135536	2	44326028	C	0.035	0.006	8.00×10-10
Lifetime Smoking	rs12481282	20	44761377	G	-0.013	0.002	7.80×10-9
Lifetime Smoking	rs7569203	2	45154418	A	-0.016	0.002	7.40×10-13
Lifetime Smoking	rs112282219	11	46632809	G	-0.033	0.005	3.80×10-11
Lifetime Smoking	rs2838834	21	46665208	C	-0.013	0.002	6.30×10-10
Lifetime Smoking	rs9904288	17	47031973	T	0.012	0.002	3.10×10-8
Lifetime Smoking	rs35175834	15	47680815	G	-0.024	0.002	4.60×10-22
Lifetime Smoking	rs6778080	3	49317338	T	0.016	0.002	1.30×10-12
Lifetime Smoking	rs1933270	1	49977965	T	0.013	0.002	1.50×10-10
Lifetime Smoking	rs74086911	12	50015942	G	0.021	0.004	2.10×10-8
Lifetime Smoking	rs67596067	17	50333733	G	-0.013	0.002	1.20×10-9
Lifetime Smoking	rs10052591	5	50812738	T	0.012	0.002	2.10×10-9
Lifetime Smoking	rs62098013	18	50863861	G	-0.012	0.002	4.10×10-9
Lifetime Smoking	rs2894808	6	52861990	T	-0.022	0.004	3.50×10-9
Lifetime Smoking	rs7297175	12	56473808	T	-0.012	0.002	6.60×10-9
Lifetime Smoking	rs860326	14	57342912	C	0.012	0.002	2.70×10-9
Lifetime Smoking	rs13016665	2	57995348	C	-0.012	0.002	1.80×10-9
Lifetime Smoking	rs348809	20	59032097	A	-0.012	0.002	1.30×10-8
Lifetime Smoking	rs4671357	2	60136176	T	-0.014	0.002	1.10×10-11
Lifetime Smoking	rs2080870	5	60388313	A	0.012	0.002	4.90×10-8
Lifetime Smoking	rs359243	2	60475509	T	-0.013	0.002	9.50×10-10
Lifetime Smoking	rs6011779	20	61984317	C	0.028	0.003	2.30×10-27
Lifetime Smoking	rs2675638	10	63576286	G	0.012	0.002	1.30×10-9
Lifetime Smoking	rs7528604	1	66407352	G	0.014	0.002	5.70×10-12
Lifetime Smoking	rs6562474	13	67332812	C	0.012	0.002	1.00×10-8
Lifetime Smoking	rs12202536	6	67475273	A	-0.012	0.002	2.80×10-9
Lifetime Smoking	rs889398	16	69556715	C	0.013	0.002	6.30×10-11
Lifetime Smoking	rs11210229	1	73860028	A	0.017	0.002	2.00×10-16
Lifetime Smoking	rs28485305	15	74044197	C	0.012	0.002	2.60×10-8
Lifetime Smoking	rs10823968	10	74738269	A	0.012	0.002	2.10×10-8
Lifetime Smoking	rs7553348	1	75005067	G	0.014	0.002	5.20×10-12
Lifetime Smoking	rs10879871	12	75380511	T	-0.014	0.002	5.00×10-11
Lifetime Smoking	rs60952428	16	75640521	T	0.019	0.003	3.00×10-8
Lifetime Smoking	rs7155595	14	77502546	A	-0.013	0.002	2.50×10-9
Lifetime Smoking	rs71367545	18	77576337	G	-0.015	0.002	1.40×10-9
Lifetime Smoking	rs775758	3	77582005	A	0.012	0.002	1.10×10-8
Lifetime Smoking	rs8042849	15	78817929	C	0.028	0.002	1.80×10-39
Lifetime Smoking	rs7039819	9	82430418	G	0.013	0.002	5.10×10-10
Lifetime Smoking	rs12831617	12	84758368	C	-0.013	0.002	1.90×10-8
Lifetime Smoking	rs421983	3	84892866	T	0.013	0.002	3.30×10-10
Lifetime Smoking	rs1246265	9	86761745	T	-0.013	0.002	4.20×10-9
Lifetime Smoking	rs1050847	16	87443734	C	0.011	0.002	1.40×10-8
Lifetime Smoking	rs4571506	5	87756918	C	0.011	0.002	1.50×10-8
Lifetime Smoking	rs369230	16	89645437	G	-0.013	0.002	1.80×10-9
Lifetime Smoking	rs10922907	1	91193049	A	0.015	0.002	3.00×10-13
Lifetime Smoking	rs2062882	8	91839576	G	-0.012	0.002	1.10×10-8
Lifetime Smoking	rs17553262	10	92912773	A	-0.018	0.003	5.30×10-9
Lifetime Smoking	rs72674867	8	95578201	A	0.013	0.002	3.80×10-8
Lifetime Smoking	rs1931263	1	96175101	G	-0.011	0.002	4.00×10-8
Lifetime Smoking	rs11768481	7	96629103	C	0.013	0.002	9.90×10-10
Lifetime Smoking	rs8042134	15	97514404	T	-0.014	0.002	1.30×10-12
Lifetime Smoking	rs6962772	7	99081730	A	0.016	0.003	7.80×10-9
Lifetime Smoking	rs6598539	15	99204483	T	-0.012	0.002	4.05×10-9
Lifetime Smoking	rs7519626	1	99514554	C	0.012	0.002	1.20×10-8
Lifetime Smoking	rs7333559	13	100546450	G	0.015	0.002	3.20×10-10
Lifetime Smoking	rs3742365	14	104198251	T	-0.016	0.002	2.50×10-14
Lifetime Smoking	rs2678670	2	104469564	A	0.013	0.002	3.10×10-10
Lifetime Smoking	rs7077678	10	104438565	C	0.012	0.002	2.60×10-9
Lifetime Smoking	rs12244388	10	104640052	G	-0.019	0.002	1.40×10-19
Lifetime Smoking	rs62155874	2	105973094	A	-0.024	0.003	5.20×10-16
Lifetime Smoking	rs3896224	10	106467853	A	0.014	0.002	1.10×10-11
Lifetime Smoking	rs4957528	5	106420589	A	-0.015	0.002	4.20×10-9
Lifetime Smoking	rs326341	3	107811142	G	0.014	0.002	1.20×10-11
Lifetime Smoking	rs9435340	1	107593201	T	0.012	0.002	1.20×10-8
Lifetime Smoking	rs10282292	7	111092478	C	0.013	0.002	5.90×10-10
Lifetime Smoking	rs7766610	6	111707821	C	0.018	0.003	2.20×10-12
Lifetime Smoking	rs72678864	4	112422145	G	0.018	0.003	1.60×10-11
Lifetime Smoking	rs9919670	11	112877304	G	-0.022	0.002	7.60×10-27
Lifetime Smoking	rs3811038	2	113240183	T	-0.014	0.002	8.90×10-10
Lifetime Smoking	rs2401924	7	115057862	G	0.015	0.002	2.70×10-14
Lifetime Smoking	rs7807019	7	117543063	A	-0.015	0.002	6.70×10-14
Lifetime Smoking	rs1221148	9	122046875	C	0.013	0.002	7.30×10-11
Lifetime Smoking	rs13296519	9	128471924	G	-0.014	0.002	8.10×10-12
Lifetime Smoking	rs73220544	3	131074511	A	-0.016	0.003	1.50×10-8
Lifetime Smoking	rs6957896	7	132309592	C	-0.011	0.002	4.50×10-8
Lifetime Smoking	rs4731925	7	132664757	C	-0.012	0.002	2.60×10-8
Lifetime Smoking	rs329120	5	133861756	C	0.014	0.002	6.30×10-12
Lifetime Smoking	rs113382419	9	136463019	C	-0.041	0.003	3.00×10-37
Lifetime Smoking	rs2890772	2	146175106	G	-0.02	0.002	2.10×10-22
Lifetime Smoking	rs17576594	4	147952241	G	0.016	0.002	1.70×10-12
Lifetime Smoking	rs9842947	3	157412246	C	-0.013	0.002	3.01×10-9
Lifetime Smoking	rs62175972	2	161362830	T	0.031	0.006	1.70×10-8
Lifetime Smoking	rs10918701	1	162090536	G	0.012	0.002	2.10×10-8
Lifetime Smoking	rs3769949	2	166199284	T	-0.012	0.002	2.50×10-9
Lifetime Smoking	rs986391	5	166993972	G	0.016	0.002	9.40×10-15
Lifetime Smoking	rs13153393	5	167604213	A	-0.02	0.003	2.50×10-10
Lifetime Smoking	rs245774	5	170530930	A	-0.013	0.002	7.40×10-9
Lifetime Smoking	rs13009008	2	174043233	A	0.012	0.002	4.60×10-9
Lifetime Smoking	rs4473348	2	182073742	A	-0.015	0.002	6.40×10-11
Lifetime Smoking	rs12623702	2	202885506	A	-0.014	0.002	7.70×10-12

## Sheet: Supplementary Table 3
Supplementary Table 3. Detailed information for the bias and type 1 error rate caused by sample overlap
Exposure	Overlap (%)	Bias	Type 1 error rate
Smoking initiation	13.36	0.001	0.05
Age of initiation of regular smoking	36.64	-0.002	0.05
Cigarettes per day	35.79	0.001	0.05
Smoking cessation	30.08	0.001	0.05
Lifetime smoking	35.58	0.002	0.05

## Sheet: Supplementary Table 4
Supplementary Table 4. Detailed information for the genetic variants used as IVs in the sensitivity analysis excluding participants from UK Biobank
Trait	SNP	Chr	Position	Effect Allele	Effect size	Standard error	P-value
Smoking Initiation	rs3001723	1	44037685	A	0.0382	0.00626	1.07×10-9
Smoking Initiation	rs7421123	2	146131293	A	-0.035	0.00579	1.47×10-9
Smoking Initiation	rs2138448	2	146134326	G	-0.035	0.00567	6.48×10-10
Smoking Initiation	rs6756212	2	146140132	T	-0.0353	0.00567	5.03×10-10
Smoking Initiation	rs13025630	2	155719275	C	0.0347	0.00602	7.82×10-9
Smoking Initiation	rs7613360	3	49916710	T	0.0341	0.00584	5.33×10-9
Smoking Initiation	rs77311064	4	68020214	A	0.0552	0.00997	3.18×10-8
Smoking Initiation	rs6536603	4	140886506	G	0.0337	0.00599	1.78×10-8
Smoking Initiation	rs13109980	4	140886963	A	-0.0341	0.00602	1.48×10-8
Smoking Initiation	rs1355334	4	140887493	A	0.034	0.00599	1.36×10-8
Smoking Initiation	rs2162965	5	154797752	T	0.0365	0.00657	2.76×10-8
Smoking Initiation	rs883323	5	166987744	T	-0.0325	0.00585	2.56×10-8
Smoking Initiation	rs888976	5	166987905	G	-0.032	0.00581	3.97×10-8
Smoking Initiation	rs7935745	11	112906804	G	0.0418	0.00576	4.38×10-13
Smoking Initiation	rs7942723	11	112911839	G	0.0417	0.00576	4.49×10-13
Smoking Initiation	rs3802847	11	112912303	C	0.0418	0.00576	4.20×10-13
Smoking Initiation	rs3802848	11	112912387	C	0.0418	0.00576	4.38×10-13
Smoking Initiation	rs3802850	11	112912518	C	0.0419	0.00576	3.49×10-13
Smoking Initiation	rs2186874	11	112912724	C	0.042	0.00576	2.99×10-13
Smoking Initiation	rs2155646	11	112912811	C	0.042	0.00576	3.04×10-13
Smoking Initiation	rs12442894	15	83602849	A	-0.0384	0.00683	1.78×10-8
Smoking Initiation	rs12442563	15	83893243	T	-0.0415	0.00678	9.05×10-10
Age of Initiation of Regular Smoking	rs62180314	2	63373133	C	0.0259	0.00463	2.36×10-8
Cigarettes per Day	rs215600	7	32333642	A	-0.0249	0.00392	2.06×10-10
Cigarettes per Day	rs4236926	8	42578059	G	0.0335	0.00439	2.41×10-14
Cigarettes per Day	rs57645595	8	42579025	A	0.0335	0.00439	2.40×10-14
Cigarettes per Day	rs58379124	8	42579203	C	0.0336	0.00439	2.06×10-14
Cigarettes per Day	rs16891561	8	42579739	C	0.0335	0.00439	2.40×10-14
Cigarettes per Day	rs7459838	8	42584279	A	0.0336	0.00439	2.07×10-14
Cigarettes per Day	rs3025383	9	136502369	C	-0.0319	0.00471	1.19×10-11
Cigarettes per Day	rs2118359	11	16231392	T	0.0264	0.00461	1.03×10-8
Cigarettes per Day	rs4886550	15	78243579	G	0.027	0.00432	4.01×10-10
Cigarettes per Day	rs954144	15	78730591	T	-0.0256	0.00387	3.55×10-11
Cigarettes per Day	rs2568489	15	78737483	A	0.0708	0.00489	1.22×10-47
Cigarettes per Day	rs9788721	15	78802869	T	-0.0902	0.00402	1.27×10-111
Cigarettes per Day	rs76474922	15	78884553	C	-0.0808	0.00725	9.73×10-29
Cigarettes per Day	rs7173149	15	78892374	A	-0.0661	0.00582	6.44×10-30
Cigarettes per Day	rs4344703	15	78918726	T	-0.0706	0.00575	9.86×10-35
Cigarettes per Day	rs12592823	15	79004643	A	-0.0472	0.00696	1.14×10-11
Cigarettes per Day	rs67994392	15	79115836	A	0.0285	0.00516	3.46×10-8
Cigarettes per Day	rs2386571	16	52074123	C	-0.0227	0.00379	2.05×10-9
Cigarettes per Day	rs1579233	16	52074530	G	-0.0228	0.00379	1.94×10-9
Cigarettes per Day	rs1894885	16	52076322	G	-0.0227	0.0038	2.31×10-9
Cigarettes per Day	rs1582314	16	52079361	G	-0.0226	0.0038	2.62×10-9
Cigarettes per Day	rs4803356	19	41207206	G	-0.0428	0.00715	2.14×10-9
Cigarettes per Day	rs2258380	19	41338988	G	0.0293	0.00462	2.33×10-10
Cigarettes per Day	rs10853742	19	41340573	C	0.0272	0.0041	3.35×10-11
Cigarettes per Day	rs56113850	19	41353107	C	0.0402	0.00383	8.58×10-26
Cigarettes per Day	rs2019841	19	41370132	T	-0.0394	0.00706	2.47×10-8
Cigarettes per Day	rs2273500	20	61986949	C	0.0345	0.00532	8.58×10-11
Smoking Cessation	rs112883710	9	136430088	A	0.0768	0.0132	5.66×10-9
Smoking Cessation	rs7852638	9	136444741	G	0.061	0.00999	1.08×10-9
Smoking Cessation	rs113067637	9	136452411	A	0.092	0.0129	8.51×10-13
Smoking Cessation	rs3025316	9	136459543	C	0.0941	0.0124	3.33×10-14
Smoking Cessation	rs1029372	9	136478442	A	0.0446	0.00763	5.28×10-9
Smoking Cessation	rs55853698	15	78857939	G	0.0447	0.00811	3.56×10-8
Smoking Cessation	rs56113850	19	41353107	C	-0.0487	0.00764	1.82×10-10
Smoking Cessation	rs6011779	20	61984317	T	-0.0595	0.00996	2.34×10-9

## Sheet: Supplementary Table 5
Supplementary Table 5. Detailed information for the genetic variants of F-statistics in MR analysis.
Exposure	No. of SNPs	R2*	F-statistic, median (range)
Smoking initiation	362	0.0225769	36.00 (21.78-245.55)
Age of initiation of regular smoking	10	0.0016206	40.11 (20.00-72.25)
Cigarettes per day	47	0.0150995	42.25 (21.78-981.77)
Smoking cessation	21	0.00401896	49.00 (30.25-210.25)
Lifetime smoking	126	0.0131124	42.25 (21.78-196)
*R2=β2/(SE2×N(case)+β2). β: effect size estimates of the genetic variants used as IVs in MR analysis.

## Sheet: Supplementary Table 6
Supplementary Table 6. Detailed information for heterogeneity statistics from IVW methods.
Exposure	The primary Mendelian randomization			Sensitivity analysis excluding IVs with documented pleiotropy			Sensitivity analysis excluding participants from UK Biobank
	Cochran's Q	P-heterogeneity	I2	Cochran's Q	P-heterogeneity	I2	Cochran's Q	P-heterogeneity	I2
Smoking initiation	878.836	<0.001	0.589	637.084	<0.001	0.595	87.0622	<0.001	0.759
Age of initiation of regular smoking	22.919	0.006	0.607	18.1552	0.011	0.614	\	\	\
Cigarettes per day	128.66	<0.001	0.642	93.0018	<0.001	0.645	31.0814	0.186	0.196
Smoking cessation	69.58	<0.001	0.713	16.5289	0.282	0.153	6.2985	0.505	0
Lifetime smoking	289.309	<0.001	0.568	209.696	<0.001	0.557	\	\	\

## Sheet: Supplementary Table 7
Supplementary Table 7. Detailed information for directional pleiotropy from MR-Egger regression.
Exposure	The primary Mendelian randomization				Sensitivity analysis excluding IVs with documented pleiotropy				Sensitivity analysis excluding participants from UK Biobank
	Intercept value	Standard error	95% CI	P-intercept	Intercept value	Standard error	95% CI	P-intercept	Intercept value	Standard error	95% CI	P-intercept
Smoking initiation	0.002	0.001	-4.96×10-4-0.004	0.117	0.002	0.002	-0.001-0.005	0.183	-0.024	0.013	-0.048-0.001	0.055
Age of initiation of regular smoking	-0.005	0.012	-0.028-0.018	0.67	0.001	0.013	-0.024-0.027	0.922	\	\	\	\
Cigarettes per day	0.005	0.002	0.002-0.008	2.35×10-3	0.003	0.004	-0.005-0.011	0.453	-0.002	0.002	-0.005-0.002	0.419
Smoking cessation	0.008	0.004	-4.14×10-4-0.016	0.063	0.004	0.003	-0.002-0.009	0.215	-0.006	0.005	-0.016-0.005	0.286
Lifetime smoking	0.002	0.002	-0.001-0.006	0.219	0.001	0.002	-0.003-0.006	0.64	\	\	\	\

## Sheet: Supplementary Table 8
Supplementary Table 8. Detailed information for other associated phenotypes from GWAS Catalog
Genetic variants	Location	Trait(s)	PMID	P-value
rs301807	1:8424763	depressive symptom measurement	32606422	1×10-10
		smoking status measurement	30643251	4×10-14
		smoking status measurement	30643251	3×10-12
		unipolar depression	29942085	1×10-10
		Vitiligo	27723757	4×10-15
		basophil count, eosinophil count	27863252	3×10-11
		diastolic blood pressure	34594039	1×10-12
rs3820277	1:18110163	smoking initiation	30643251	2×10-13
		smoking status measurement	30643251	3×10-20
		smoking status measurement	30643251	2×10-13
		attention deficit hyperactivity disorder, substance abuse, antisocial behaviour measurement	34446935	5×10-16
rs10914684	1:33329971	smoking status measurement	30643251	7×10-14
		smoking status measurement	30643251	6×10-9
		risk-taking behaviour	30643258	5×10-9
		smoking behavior	30643258	1×10-12
		attention deficit hyperactivity disorder, substance abuse, antisocial behaviour measurement	34446935	4×10-17
		body weight	34594039	9×10-18
		smoking status measurement	30595370	4×10-9
rs951740	1:43546066	smoking status measurement	30643251	1×10-40
		smoking status measurement	30643251	4×10-29
		attention deficit hyperactivity disorder, substance abuse, antisocial behaviour measurement	34446935	5×10-30
rs549845	1:43610798	household income	31844048	3×10-11
		smoking behaviour measurement	31689377	8×10-14
rs11587399	1:50395399	smoking status measurement	30643251	2×10-12
		smoking status measurement	30643251	7×10-9
		attention deficit hyperactivity disorder, substance abuse, antisocial behaviour measurement	34446935	8×10-14
rs4912332	1:58349571	smoking status measurement	30643251	3×10-8
		attention deficit hyperactivity disorder, substance abuse, antisocial behaviour measurement	34446935	2×10-11
rs7528604	1:65941669	anxiety disorder, stress-related disorder	31116379	5×10-11
		stress-related disorder	31116379	6×10-9
		anxiety disorder, stress-related disorder	31116379	2×10-11
		anxiety disorder, stress-related disorder	31116379	4×10-10
		anxiety disorder, stress-related disorder	31116379	1×10-10
		anxiety disorder, stress-related disorder	31116379	1×10-11
		anxiety disorder, stress-related disorder	31116379	2×10-8
		smoking behaviour measurement	31689377	6×10-12
		attention deficit hyperactivity disorder, substance abuse, antisocial behaviour measurement	34446935	7×10-18
		anxiety, stress-related disorder	34634379	5×10-11
		anxiety, stress-related disorder, major depressive disorder	34634379	2×10-10
rs12740789	1:72286390	smoking status measurement	30643251	1×10-17
		heart rate response to recovery post exercise	29497042	1×10-9
		attention deficit hyperactivity disorder, substance abuse, antisocial behaviour measurement	34446935	6×10-20
rs10789369	1:73359226	smoking status measurement	30643251	3×10-19
		smoking status measurement	30643251	4×10-27
		schizophrenia	23974872	4×10-10
rs7553348	1:74539383	body mass index	26426971	4×10-17
		age at menarche	30595370	6×10-39
		smoking behaviour measurement	31689377	5×10-12
rs1008078	1:90724174	schizophrenia, intelligence, self reported educational attainment	31374203	3×10-13
		smoking status measurement	30643251	2×10-18
		self reported educational attainment	30038396	5×10-37
		smoking status measurement	30643251	2×10-27
		self reported educational attainment	27225129	5×10-9
		Alzheimer disease, educational attainment	34743297	6×10-11
		self reported educational attainment	30038396	6×10-41
		self reported educational attainment	27225129	3×10-14
rs10922907	1:90727492	smoking initiation	33082346	7×10-11
		smoking cessation	30643251	2×10-9
		mathematical ability	30038396	2×10-11
		cognitive function measurement	30038396	3×10-16
		mathematical ability	30038396	2×10-28
		risk-taking behaviour	30643258	3×10-9
		intelligence	29326435	2×10-12
		age at first sexual intercourse measurement	34211149	2×10-24
		body height	34594039	2×10-8
		smoking behaviour measurement	31689377	3×10-13
rs9435340	1:107050579	self reported educational attainment	30038396	6×10-9
		self reported educational attainment	30038396	3×10-9
		smoking behaviour measurement	31689377	1×10-8
rs45444697	1:155062156	blood protein measurement	29875488	8×10-15
		smoking status measurement	30643251	5×10-9
rs2901785	1:174135605	self reported educational attainment	30038396	9×10-10
		smoking status measurement	30643251	1×10-11
		cigarettes per day measurement	30643251	6×10-9
		smoking status measurement	30643251	2×10-18
		attention deficit hyperactivity disorder, substance abuse, antisocial behaviour measurement	34446935	1×10-10
rs12739243	1:210128698	smoking status measurement	30643251	4×10-12
		smoking status measurement	30643251	4×10-17
		frailty measurement	34431594	1×10-9
rs62106258	2:417167	comparative body size at age 10, self-reported	32376654	4×10-134
		grip strength measurement	29691431	3×10-14
		body mass index	31669095	3×10-100
		smoking status measurement	30643251	3×10-14
		smoking status measurement	30643251	3×10-16
		visceral adipose tissue measurement	31501611	1×10-40
		lean body mass	30593698	2×10-24
		waist-hip ratio	30239722	9×10-21
		appendicular lean mass	33097823	4×10-33
		cystatin C measurement	33462484	5×10-13
		urate measurement	33462484	7×10-13
		body mass index	30595370	2×10-97
		uric acid measurement	34594039	5×10-13
		age at menarche	30595370	3×10-41
		C-reactive protein measurement	31900758	5×10-11
		appendicular lean mass	31761296	8×10-9
		diet measurement	32066663	2×10-11
		diet measurement	32066663	1×10-10
		lean body mass	30593698	3×10-13
		dental caries, dentures	31235808	9×10-12
		dentures	31235808	1×10-10
		lean body mass	30593698	2×10-14
rs6731872	2:624205	body fat distribution	30664634	2×10-43
		smoking status measurement	30643251	5×10-21
		cigarettes per day measurement	30643251	2×10-11
		smoking status measurement	30643251	4×10-31
		alcohol consumption measurement	30643251	4×10-9
		body fat distribution	30664634	8×10-33
		body fat distribution	30664634	7×10-28
rs2867112	2:651349	urate measurement	31578528	1×10-11
		smoking behaviour measurement	31689377	5×10-15
rs1022376	2:21844341	smoking status measurement	30643251	2×10-8
		smoking status measurement	30643251	5×10-11
		attention deficit hyperactivity disorder, substance abuse, antisocial behaviour measurement	34446935	6×10-12
rs61533748	2:22360096	unipolar depression, bipolar disorder	31926635	4×10-11
		smoking status measurement	30643251	3×10-11
rs2710634	2:32583737	smoking initiation	30643251	1×10-11
		smoking status measurement	30643251	5×10-19
		smoking status measurement	30643251	3×10-12
		mathematical ability	30038396	2×10-10
		self reported educational attainment	30038396	4×10-8
rs62135536	2:44098889	chronotype measurement	30804565	1×10-8
		smoking behaviour measurement	31689377	8×10-10
rs1004787	2:44931952	bitter alcoholic beverage consumption measurement	31046077	2×10-17
		alcohol consumption measurement	31358974	7×10-17
		smoking status measurement	33082346	4×10-8
		smoking initiation	33082346	7×10-22
		smoking status measurement	32231276	9×10-11
		smoking initiation	30643251	2×10-17
		alcohol consumption measurement	30643251	8×10-9
		smoking cessation	30643251	3×10-13
		smoking status measurement	30643251	5×10-43
		alcohol consumption measurement	30643251	5×10-32
		smoking status measurement	30643251	1×10-28
		smoking behavior	30643258	4×10-16
		attention deficit hyperactivity disorder, substance abuse, antisocial behaviour measurement	34446935	1×10-32
		cortical thickness	34910505	6×10-12
		smoking status measurement	30595370	9×10-19
rs10490159	2:51114121	smoking status measurement	30643251	4×10-11
		smoking status measurement	30643251	3×10-14
		attention deficit hyperactivity disorder, substance abuse, antisocial behaviour measurement	34446935	1×10-12
rs6730325	2:59088693	smoking status measurement	30643251	2×10-8
		pulse pressure measurement	30578418	7×10-10
		urate measurement	31578528	3×10-8
		high density lipoprotein cholesterol measurement	34594039	4×10-8
rs359243	2:60248374	risk-taking behaviour	30643258	8×10-11
		smoking behaviour measurement	31689377	1×10-9
		age at first sexual intercourse measurement	34211149	1×10-23
rs7599488	2:60491212	schizophrenia, intelligence, self reported educational attainment	31374203	4×10-16
		mean corpuscular hemoglobin	32888494	2×10-37
		mean corpuscular volume	32888494	4×10-44
		cigarettes per day measurement	30643251	2×10-10
		mean corpuscular volume	32888494	3×10-39
		cigarettes per day measurement	30643251	9×10-9
		schizophrenia	31740837	3×10-8
		household income	31844048	3×10-15
		Alzheimer disease, educational attainment	34743297	1×10-11
		schizophrenia	32606422	2×10-9
		intelligence	29844566	4×10-9
	2:60494212|2:60491212|2:60498316|2:60490908|2:60496537|2:60488044|2:60496951|2:60486100	fetal hemoglobin measurement	21326311	2×10-16
rs11692435	2:97658891	bitter alcoholic beverage consumption measurement	31046077	4×10-9
		brain measurement, neuroimaging measurement	32665545	1×10-10
		smoking status measurement	30643251	4×10-8
		alcohol consumption measurement	30643251	3×10-11
		alcohol consumption measurement	30643251	3×10-15
		cortical thickness	32193296	5×10-10
		smoking status measurement	30643251	2×10-12
		alcohol consumption measurement	30643258	2×10-10
		body mass index	30595370	3×10-8
		colorectal cancer	31089142	1×10-8
rs6756212	2:145382564	smoking initiation	33082346	3×10-29
		asthma	31669095	4×10-8
		smoking status measurement	30643251	3×10-40
		smoking cessation	30643251	6×10-14
rs62175972	2:160506319	smoking behaviour measurement	31689377	2×10-8
		intelligence	29326435	4×10-8
rs11678980	2:161244750	smoking status measurement	30643251	5×10-12
		mathematical ability	30038396	2×10-23
		mathematical ability	30038396	8×10-16
		cognitive function measurement	30038396	6×10-25
		mathematical ability	30038396	8×10-15
		mathematical ability	30038396	4×10-36
		self reported educational attainment	30038396	7×10-39
		self reported educational attainment	30038396	2×10-31
		smoking status measurement	30643251	1×10-21
		cognitive function measurement	30038396	1×10-10
		cognitive function measurement	32895543	3×10-8
		verbal-numerical reasoning measurement	32895543	3×10-9
		cognitive function measurement, self reported educational attainment	33414549	2×10-10
		age at first sexual intercourse measurement	34211149	1×10-8
		self reported educational attainment	30595370	2×10-18
rs357304	2:164006129	smoking status measurement	30643251	5×10-9
		biological sex	33888908	1×10-47
rs17229285	2:198658398	smoking status measurement	30643251	1×10-9
		smoking status measurement	30643251	3×10-12
		ulcerative colitis	26192919	3×10-14
		ulcerative colitis	23128233	2×10-13
rs12623702	2:202020783	self reported educational attainment	30038396	3×10-11
		self reported educational attainment	30038396	1×10-11
		smoking behaviour measurement	31689377	8×10-12
rs4674916	2:224500918	smoking status measurement	30643251	3×10-11
		smoking status measurement	30643251	1×10-17
		mathematical ability	30038396	1×10-8
rs748832	3:16809700	smoking initiation	33082346	1×10-8
		smoking status measurement	30643251	7×10-11
		smoking status measurement	30643251	2×10-15
		smoking initiation	30643251	4×10-8
		intelligence, self reported educational attainment	29186694	6×10-11
		intelligence	29326435	2×10-10
rs3172494	3:48694054	health study participation	33563987	9×10-9
		smoking status measurement	30643251	3×10-13
		smoking status measurement	30643251	1×10-16
		household income	31844048	6×10-13
		self reported educational attainment	27225129	9×10-11
		age at first birth measurement	34211149	9×10-19
		Alzheimer disease, educational attainment	34743297	2×10-11
		BMI-adjusted waist circumference	34021172	1×10-8
rs7617480	3:49173299	smoking cessation	30643251	2×10-12
		wellbeing measurement	29292387	9×10-9
		age at menarche	21102462	3×10-8
		unipolar depression	34045744	9×10-15
rs6778080	3:49279905	smoking behaviour measurement	31689377	1×10-12
		endometriosis, unipolar depression	32959083	3×10-9
rs2526390	3:50155327	appendicular lean mass	31761296	3×10-8
		smoking status measurement	30643251	4×10-14
		smoking status measurement	30643251	3×10-18
rs2306866	3:53732185	smoking status measurement	30643251	2×10-10
		mathematical ability	30038396	1×10-11
		self reported educational attainment	30038396	2×10-11
rs62246017	3:71433933	smoking status measurement	30643251	3×10-9
		smoking status measurement	30643251	1×10-10
		smoking initiation	30643251	1×10-8
		cutaneous squamous cell carcinoma	32041948	2×10-9
		squamous cell carcinoma	26829030	1×10-8
rs11915747	3:85649890	body height	32376654	5×10-14
		smoking initiation	30643251	2×10-15
		smoking initiation	30643251	6×10-22
		mathematical ability	30038396	2×10-14
		self reported educational attainment	30595370	4×10-17
rs9826984	3:132226878	smoking status measurement	30643251	4×10-8
		C-reactive protein measurement	31900758	7×10-9
		smoking status measurement	30643251	1×10-11
rs2279829	3:147388532	cortical surface area measurement	32963231	1×10-45
		cortical surface area measurement	32963231	3×10-46
		cortical surface area measurement	32963231	2×10-26
		neuroimaging measurement, brain volume measurement	32665545	7×10-14
		cortical surface area measurement, neuroimaging measurement	32665545	1×10-76
		brain measurement, neuroimaging measurement	32665545	5×10-87
		brain measurement, neuroimaging measurement	32665545	2×10-26
		cortical surface area measurement, neuroimaging measurement	32665545	2×10-27
		cortical thickness, neuroimaging measurement	32665545	8×10-13
		smoking status measurement	30643251	2×10-8
		alcohol consumption measurement	30643251	1×10-8
		brain volume measurement	31676860	6×10-10
		brain volume measurement	31676860	3×10-15
		brain volume measurement	31676860	1×10-13
		risk-taking behaviour	30643258	6×10-9
		cortical surface area measurement	32193296	2×10-49
		cortical surface area measurement	32193296	5×10-43
		cortical surface area measurement	32193296	4×10-26
		smoking status measurement	30643251	1×10-11
		risky sexual behaviour measurement	30643258	1×10-13
		cortical surface area measurement	34560273	1×10-17
		functional brain measurement, language measurement	34929384	8×10-21
		attention deficit hyperactivity disorder, substance abuse, antisocial behaviour measurement	34446935	3×10-18
		brain measurement	33821002	1×10-79
		cortical thickness	34560273	1×10-17
		brain measurement	34910505	1×10-279
		brain measurement	34910505	5×10-11
		brain measurement	34910505	1×10-13
		cortical surface area measurement	34910505	8×10-13
		cortical surface area measurement	34910505	1×10-16
		cortical surface area measurement	34910505	5×10-184
		cortical thickness	34910505	2×10-108
		parietal lobe volume measurement	31396565	4×10-10
		brain volume measurement	31676860	1×10-12
		brain volume measurement	32963231	3×10-23
		brain volume measurement	32963231	5×10-18
		brain volume measurement	32963231	3×10-17
		brain measurement	33723403	1×10-9
rs10935779	3:149825315	smoking status measurement	30643251	3×10-8
		smoking status measurement	30643251	4×10-12
		attention deficit hyperactivity disorder, substance abuse, antisocial behaviour measurement	34446935	6×10-13
rs72678864	4:111500989	smoking status measurement	30643251	2×10-15
		smoking cessation	30643251	1×10-8
		smoking initiation	30643251	3×10-9
		self reported educational attainment	30038396	2×10-9
		smoking behaviour measurement	31689377	2×10-11
		smoking behavior	30643258	3×10-10
		smoking status measurement	30595370	7×10-12
rs7696257	4:136553628	smoking status measurement	30643251	7×10-9
		smoking status measurement	30643251	5×10-12
		attention deficit hyperactivity disorder, substance abuse, antisocial behaviour measurement	34446935	2×10-9
rs13109980	4:139965809	smoking status measurement	30643251	3×10-16
		smoking status measurement	30643251	6×10-24
		smoking initiation	30643251	3×10-19
		attention deficit hyperactivity disorder, substance abuse, antisocial behaviour measurement	34446935	8×10-17
rs13136239	4:139987601	multisite chronic pain	31194737	4×10-8
		smoking initiation	30643251	6×10-9
rs12517438	5:30841947	wellbeing measurement	30643256	4×10-8
		smoking status measurement	30643251	2×10-9
		smoking initiation	30643251	3×10-10
		smoking status measurement	30643251	5×10-14
		smoking behavior	30643258	4×10-8
		age at first sexual intercourse measurement	34211149	3×10-9
		unipolar depression	34045744	2×10-13
rs35375873	5:43190545	smoking status measurement	30643251	3×10-11
		smoking initiation	30643251	1×10-10
		smoking status measurement	30643251	8×10-17
		age at menarche	30595370	4×10-13
rs2080870	5:61092486	alcohol consumption measurement	30643251	6×10-9
rs2028269	5:80012492	smoking status measurement	30643251	5×10-10
		smoking status measurement	30643251	8×10-11
		attention deficit hyperactivity disorder, substance abuse, antisocial behaviour measurement	34446935	5×10-11
rs6452785	5:88389683	smoking status measurement	30643251	5×10-26
		attention deficit hyperactivity disorder, substance abuse, antisocial behaviour measurement	34446935	4×10-32
rs72780746	5:104593887	smoking status measurement	30643251	2×10-14
		risky sexual behaviour measurement	30643258	4×10-10
rs4957528	5:107084888	brain volume measurement	31676860	1×10-8
		smoking behaviour measurement	31689377	4×10-9
		attention deficit hyperactivity disorder, substance abuse, antisocial behaviour measurement	34446935	5×10-11
		smoking status measurement	30595370	7×10-9
rs329120	5:134526066	smoking cessation	33082346	3×10-8
		sex hormone-binding globulin measurement	32042192	2×10-27
		sex hormone-binding globulin measurement	32042192	6×10-11
		self reported educational attainment	30038396	1×10-9
		smoking cessation	30643251	2×10-13
		household income	31844048	7×10-11
		body mass index	30239722	5×10-15
		smoking behaviour measurement	31689377	6×10-12
		body mass index	28892062	4×10-8
		hemoglobin measurement	34594039	4×10-9
		grip strength measurement	29691431	2×10-8
rs329124	5:134529762	body mass index	31669095	6×10-16
		smoking status measurement	30643251	2×10-10
		self reported educational attainment	30038396	2×10-9
		smoking status measurement	30643251	1×10-14
		health study participation	31263887	9×10-9
		body mass index	34594039	1×10-8
		body mass index	30595370	2×10-15
		smoking status measurement	30595370	1×10-8
		body mass index	30239722	4×10-15
rs1385108	5:155460086	smoking initiation	33082346	2×10-9
		smoking status measurement	30643251	4×10-10
		smoking status measurement	30643251	2×10-14
		attention deficit hyperactivity disorder, substance abuse, antisocial behaviour measurement	34446935	5×10-14
rs3909281	5:165669430	smoking status measurement	30643251	2×10-16
		smoking status measurement	30643251	7×10-16
		attention deficit hyperactivity disorder, substance abuse, antisocial behaviour measurement	34446935	8×10-11
rs245774	5:171103926	grip strength measurement	29691431	1×10-11
		smoking behaviour measurement	31689377	7×10-9
rs12203592	6:396321	lymphocyte count	32888494	1×10-13
		puberty onset measurement	32210231	5×10-29
		puberty onset measurement	32210231	7×10-10
		puberty onset measurement	32210231	1×10-15
		Alopecia	28196072	3×10-49
		eye color	30166351	5×10-13
		eye color	30166351	7×10-10
		eye color	30166351	2×10-11
		freckles, skin pigmentation	30166351	1×10-10
		freckles, skin pigmentation	30166351	2×10-51
		freckles, skin pigmentation	30166351	2×10-41
		skin pigmentation	30166351	4×10-13
		skin pigmentation	30166351	2×10-14
		suntan, skin pigmentation	30166351	2×10-9
		suntan, skin pigmentation	30166351	4×10-10
		suntan, skin pigmentation	30166351	7×10-11
		hair colour measurement, hair morphology measurement	30166351	5×10-45
		myeloid white cell count	32888493	2×10-21
		myeloid white cell count	32888493	3×10-19
		smoking cessation	30643251	9×10-9
		leukocyte count	32888494	2×10-18
		balding measurement	28272467	2×10-11
		skin aging measurement	32339537	1×10-327
		skin pigmentation measurement	30664655	3×10-10
		eye colour measurement	30664655	1×10-12
		hair colour measurement	30664655	2×10-13
		eye colour measurement	30664655	3×10-14
		hair colour measurement, eye colour measurement, skin pigmentation measurement	30664655	4×10-43
		cutaneous squamous cell carcinoma	32041948	1×10-221
		Vitiligo	27723757	3×10-10
		keratinocyte carcinoma	31174203	2×10-302
		nevus count	30429480	4×10-67
		androgenetic alopecia	27182965	4×10-11
		hair colour measurement	26926045	3×10-13
		hair colour measurement	26926045	1×10-13
		acute myeloid leukemia, myelodysplastic syndrome	34220922	3×10-12
		eye color	33692100	2×10-321
		cancer	34290314	8×10-47
		non-melanoma skin carcinoma	34290314	4×10-148
		age at first sexual intercourse measurement	34211149	4×10-8
		retinal vasculature measurement	34743558	3×10-8
		Uveal Melanoma	34424336	4×10-8
		balding measurement	30595370	7×10-105
		leukocyte count	30595370	4×10-19
		sunburn	30595370	1×10-300
		hair colour measurement, hair morphology measurement	30166351	8×10-48
		hair colour measurement, hair morphology measurement	30166351	1×10-27
		hair colour measurement, hair morphology measurement	30166351	3×10-57
		longevity, healthspan, parental longevity	32678081	8×10-26
		hair colour measurement	29662168	1×10-100
		smoking cessation	30643251	1×10-8
		rosacea severity measurement	29771307	2×10-17
		suntan	29739929	1×10-581
		hair color	18483556	7×10-127
		hair color	18483556	9×10-28
		Progressive supranuclear palsy	21685912	6×10-15
		hair color	20585627	2×10-28
		freckles	20585627	2×10-91
		eye color	20585627	2×10-15
		hair color	23548203	1×10-28
		skin pigmentation	23548203	7×10-14
		suntan	23548203	3×10-23
		skin aging measurement	28502801	9×10-13
		feeling nervous measurement	29500382	2×10-8
		androgenetic alopecia	29146897	2×10-52
		basal cell carcinoma	27539887	2×10-152
		cutaneous squamous cell carcinoma	27424798	3×10-111
		facial pigmentation measurement	25705849	2×10-27
		basal cell carcinoma	31174203	6×10-270
		squamous cell carcinoma	31174203	1×10-169
		synophrys measurement	27182965	1×10-10
		squamous cell carcinoma	26829030	8×10-97
		skin pigmentation	25963972	3×10-9
		cancer	33893285	1×10-49
		hair color	34737440	2×10-52
		hair color	34737440	2×10-50
		retinal vasculature measurement	34743558	4×10-14
rs1059490	6:26171022	BMI-adjusted waist circumference	31669095	6×10-16
		smoking status measurement	30643251	2×10-12
		mathematical ability	30038396	1×10-12
		mathematical ability	30038396	9×10-15
		BMI-adjusted hip circumference	34021172	9×10-13
rs7766641	6:26183874	cigarettes per day measurement	30643251	5×10-15
		cigarettes per day measurement	30643251	3×10-10
		body height	28552196	1×10-18
		body height	28270201	3×10-13
rs6935954	6:26255223	smoking behaviour measurement	31689377	8×10-12
		BMI-adjusted hip circumference	34021172	5×10-24
rs1150668	6:28162011	white matter microstructure measurement	31666681	1×10-8
		smoking status measurement	30643251	6×10-15
		smoking status measurement	30643251	9×10-13
		smoking behavior	30643258	3×10-8
rs3218116	6:41934025	mean corpuscular hemoglobin concentration	32888493	2×10-12
		smoking status measurement	30643251	2×10-14
		smoking status measurement	30643251	1×10-11
rs160631	6:53030432	smoking status measurement	30643251	2×10-9
		attention deficit hyperactivity disorder, substance abuse, antisocial behaviour measurement	34446935	1×10-13
rs3800227	6:108672958	anxiety measurement	30867560	2×10-8
		smoking status measurement	30643251	4×10-9
		smoking status measurement	30643251	9×10-12
		smoking behavior	30643258	5×10-9
rs1737329	6:163386716	smoking status measurement	30643251	5×10-9
		smoking status measurement	30643251	3×10-10
		mathematical ability	30038396	1×10-9
		mathematical ability	30038396	2×10-10
rs215600	7:32294030	cigarettes per day measurement	30643251	8×10-27
		cigarettes per day measurement	30643251	4×10-21
		intelligence	29186694	3×10-10
		intelligence, self reported educational attainment	29186694	3×10-12
rs1030015	7:78510264	smoking status measurement	30643251	2×10-8
		body mass index	30239722	1×10-10
rs10233018	7:117883655	smoking initiation	33082346	5×10-16
		smoking status measurement	30643251	5×10-22
		smoking initiation	30643251	8×10-14
		smoking status measurement	30643251	8×10-30
		smoking initiation	30679032	6×10-11
		smoking status measurement	30595370	7×10-15
		depressive symptom measurement	29292387	6×10-9
rs10953957	7:122314655	smoking status measurement	30643251	4×10-8
		smoking status measurement	30643251	9×10-10
		attention deficit hyperactivity disorder, substance abuse, antisocial behaviour measurement	34446935	3×10-17
rs35169606	8:9746556	smoking behaviour measurement	31689377	1×10-9
		BMI-adjusted waist circumference	34021172	9×10-10
		BMI-adjusted waist-hip ratio	34021172	7×10-9
		BMI-adjusted waist-hip ratio	34021172	1×10-9
		BMI-adjusted waist circumference	34021172	1×10-8
rs11783093	8:27567832	smoking status measurement	30643251	2×10-41
		smoking initiation	30643251	1×10-31
		smoking status measurement	30643251	1×10-56
		schizophrenia	29483656	8×10-12
		smoking behavior	30643258	7×10-22
		smoking behaviour measurement	31689377	1×10-16
		anorexia nervosa, schizophrenia	33686288	9×10-9
rs73229090	8:27584610	cigarettes per day measurement	30643251	1×10-11
		schizophrenia	31740837	1×10-8
		schizophrenia	26198764	2×10-8
		schizophrenia	25056061	2×10-8
rs790564	8:63691660	diet measurement	32066663	2×10-10
		cigarettes per day measurement	30643251	1×10-10
		diet measurement	32066663	2×10-10
rs9987376	8:92177786	smoking status measurement	30643251	2×10-15
		smoking status measurement	30643251	4×10-16
		cortical surface area measurement	34560273	1×10-17
		cortical surface area measurement	34910505	6×10-19
rs6474609	9:10981069	risk-taking behaviour	30643258	1×10-9
		smoking status measurement	30643251	2×10-9
		smoking behavior	30643258	7×10-9
		attention deficit hyperactivity disorder, substance abuse, antisocial behaviour measurement	34446935	4×10-12
rs4877285	9:78739213	smoking status measurement	30643251	2×10-11
		smoking initiation	30643251	1×10-8
		smoking status measurement	30643251	5×10-12
		attention deficit hyperactivity disorder, substance abuse, antisocial behaviour measurement	34446935	2×10-9
		self reported educational attainment	30038396	3×10-8
rs2378662	9:84092374	smoking initiation	33082346	9×10-9
		smoking status measurement	30643251	3×10-9
		smoking status measurement	30643251	3×10-13
		age at menarche	27182965	1×10-11
		attention deficit hyperactivity disorder, substance abuse, antisocial behaviour measurement	34446935	1×10-16
		smoking status measurement	30595370	1×10-9
rs4837631	9:119299670	smoking status measurement	30643251	2×10-9
		smoking status measurement	30643251	1×10-11
		smoking behavior	30643258	7×10-9
		attention deficit hyperactivity disorder, substance abuse, antisocial behaviour measurement	34446935	2×10-11
		smoking status measurement	30595370	3×10-9
rs34553878	9:131459201	smoking status measurement	30643251	1×10-9
		smoking status measurement	30643251	1×10-12
		attention deficit hyperactivity disorder, substance abuse, antisocial behaviour measurement	34446935	1×10-10
rs7026534	9:132031876	insomnia measurement	30804565	2×10-8
		smoking status measurement	30643251	3×10-9
		smoking status measurement	30643251	1×10-11
rs10858334	9:135097939	smoking status measurement	30643251	1×10-9
		mathematical ability	30038396	2×10-10
		mathematical ability	30038396	1×10-9
		smoking status measurement	30643251	2×10-11
		body mass index	30239722	5×10-9
rs7072776	10:21744013	breast carcinoma	32139696	2×10-19
		smoking status measurement	30643251	6×10-15
		smoking initiation	30643251	1×10-9
		smoking status measurement	30643251	3×10-18
		sodium measurement	31409800	7×10-14
		breast carcinoma	25751625	1×10-14
		breast carcinoma	25751625	8×10-10
		breast carcinoma	29059683	2×10-19
		breast carcinoma	23535729	4×10-14
rs2796793	10:36345196	smoking status measurement	30643251	2×10-8
		attention deficit hyperactivity disorder, substance abuse, antisocial behaviour measurement	34446935	2×10-10
rs28408682	10:102643553	smoking status measurement	30643251	1×10-10
		BMI-adjusted waist-hip ratio	31669095	1×10-9
		smoking status measurement	30643251	2×10-14
		waist-hip ratio	30595370	3×10-9
rs12244388	10:102880295	risk-taking behaviour	30643258	1×10-15
		smoking status measurement	32231276	2×10-11
		smoking status measurement	30643251	4×10-22
		smoking status measurement	30643251	9×10-29
		schizophrenia	31268507	2×10-18
		attention deficit hyperactivity disorder, schizophrenia	33686288	4×10-8
		age at first sexual intercourse measurement	34211149	6×10-10
		smoking behaviour measurement	31689377	1×10-19
rs9787523	10:104700702	smoking status measurement	30643251	1×10-9
		anorexia nervosa, obsessive-compulsive disorder, attention deficit hyperactivity disorder, Tourette syndrome, unipolar depression, autism spectrum disorder, schizophrenia, bipolar disorder	31835028	4×10-10
		smoking status measurement	30643251	6×10-14
rs3896224	10:104708095	cognitive function measurement	30038396	5×10-14
		intelligence	29942086	3×10-8
		age at first sexual intercourse measurement	34211149	3×10-21
		smoking status measurement	30595370	7×10-10
		smoking behaviour measurement	31689377	1×10-11
		childhood trauma measurement	33740410	7×10-9
rs10885480	10:113618605	smoking status measurement	30643251	4×10-11
		smoking status measurement	30643251	5×10-16
		attention deficit hyperactivity disorder, substance abuse, antisocial behaviour measurement	34446935	1×10-10
		smoking status measurement	30595370	4×10-9
rs61884449	11:64717721	smoking status measurement	30643251	2×10-8
		attention deficit hyperactivity disorder, substance abuse, antisocial behaviour measurement	34446935	3×10-9
rs7109376	11:16350885	smoking cessation	30643251	2×10-13
		smoking cessation	30643251	1×10-10
		hair color	30531825	1×10-14
rs6265	11:27658369	risk-taking behaviour	30643258	3×10-10
		smoking initiation	33082346	1×10-14
		body mass index	31669095	3×10-58
		body height	32376654	2×10-44
		coffee consumption measurement, tea consumption measurement	33287642	3×10-13
		smoking status measurement	30643251	3×10-19
		smoking initiation	30643251	6×10-16
		C-reactive protein measurement	31900758	8×10-19
		body mass index	29273807	3×10-68
		smoking status measurement	30643251	9×10-29
		body mass index	30239722	7×10-89
		visceral adipose tissue measurement	31501611	2×10-13
		body mass index	30239722	7×10-89
		body mass index	30239722	7×10-89
		hip circumference	25673412	1×10-9
		hip circumference	25673412	1×10-14
		smoking initiation	30617275	8×10-12
		waist-hip ratio	30239722	4×10-17
		smoking initiation	30679032	2×10-10
		attention deficit hyperactivity disorder, substance abuse, antisocial behaviour measurement	34446935	2×10-24
		body mass index	30595370	8×10-61
		body weight	34594039	3×10-58
		smoking status measurement	30595370	2×10-15
		body mass index	30108127	2×10-39
		smoking behavior	20418890	2×10-8
		body mass index	19079260	5×10-10
		smoking behavior	30643258	4×10-18
		body mass index	28892062	2×10-51
rs4275621	11:28631449	smoking status measurement	30643251	4×10-16
		smoking initiation	30643251	2×10-8
		smoking status measurement	30643251	2×10-16
		attention deficit hyperactivity disorder	30478444	3×10-9
rs62618693	11:32934946	type 2 diabetes mellitus	32541925	1×10-13
		type 2 diabetes mellitus	32541925	7×10-14
		sex hormone-binding globulin measurement	32042192	2×10-15
		sex hormone-binding globulin measurement	32042192	2×10-16
		sex hormone-binding globulin measurement	32042192	8×10-11
		sex hormone-binding globulin measurement	32042192	5×10-11
		smoking status measurement	30643251	2×10-8
		C-reactive protein measurement	31900758	2×10-9
		smoking status measurement	30643251	1×10-9
		cortical surface area measurement	34560273	6×10-9
		brain measurement	34910505	2×10-22
		C-reactive protein measurement	34594039	4×10-8
		cortical surface area measurement	34910505	3×10-10
rs7125588	11:113565350	cigarettes per day measurement	30643251	1×10-12
		cigarettes per day measurement	30643251	7×10-12
		unipolar depression	33859377	6×10-22
rs1713676	11:113789854	smoking status measurement	30643251	5×10-11
		alcohol consumption measurement	30643251	4×10-8
		smoking status measurement	30643251	4×10-13
rs1106363	11:132096370	smoking initiation	30643251	2×10-8
		smoking status measurement	30643251	9×10-11
		smoking status measurement	30643251	3×10-12
		attention deficit hyperactivity disorder, substance abuse, antisocial behaviour measurement	34446935	7×10-9
rs2010921	11:132228311	smoking status measurement	30643251	2×10-10
		smoking status measurement	30643251	1×10-13
		attention deficit hyperactivity disorder, substance abuse, antisocial behaviour measurement	34446935	1×10-11
		smoking status measurement	30595370	1×10-10
rs4759229	12:56080696	adult onset asthma, body mass index	31669095	2×10-23
		asthma, body mass index	31669095	2×10-21
		smoking status measurement	30643251	7×10-9
		cortical thickness	34560273	4×10-8
rs7969559	12:69261387	smoking initiation	33082346	2×10-10
		smoking status measurement	30643251	2×10-9
		smoking status measurement	30643251	2×10-11
		attention deficit hyperactivity disorder, substance abuse, antisocial behaviour measurement	34446935	6×10-9
		smoking status measurement	30595370	1×10-10
rs1109480	12:120645476	smoking initiation	30643251	6×10-10
		smoking status measurement	30643251	2×10-10
		smoking status measurement	30643251	2×10-14
		smoking behavior	30643258	9×10-10
		attention deficit hyperactivity disorder, substance abuse, antisocial behaviour measurement	34446935	2×10-13
		smoking status measurement	30595370	5×10-10
rs56367474	13:58880005	diet measurement	32066663	4×10-12
		smoking status measurement	30643251	4×10-10
		smoking initiation	30643251	5×10-9
		smoking status measurement	30643251	1×10-13
		attention deficit hyperactivity disorder, substance abuse, antisocial behaviour measurement	34446935	4×10-16
		diet measurement	32066663	8×10-13
rs9545155	13:79617738	cortical surface area measurement	32963231	4×10-13
		cortical surface area measurement	32963231	4×10-17
		brain measurement, neuroimaging measurement	32665545	3×10-10
		cortical surface area measurement, neuroimaging measurement	32665545	9×10-11
		smoking status measurement	30643251	3×10-10
		smoking status measurement	30643251	9×10-13
		cortical thickness	34560273	3×10-14
		cortical thickness	34910505	6×10-16
		brain volume measurement	32963231	2×10-13
rs2925128	14:97896018	smoking status measurement	30643251	4×10-10
		smoking status measurement	30643251	6×10-10
		BMI-adjusted waist-hip ratio	30239722	1×10-11
rs1381287	14:98131215	smoking status measurement	30643251	2×10-12
		smoking status measurement	30643251	3×10-17
		risk-taking behaviour	30271922	1×10-8
		risk-taking behaviour	30643258	1×10-16
		attention deficit hyperactivity disorder, substance abuse, antisocial behaviour measurement	34446935	8×10-30
rs281296	15:47392813	alcohol use disorder measurement, alcohol consumption measurement	32451486	2×10-9
		smoking status measurement	30643251	2×10-20
rs10519203	15:78521704	cigarettes per day measurement	30643251	1×10-262
		cigarettes per day measurement	30643251	3×10-286
		response to bronchodilator, FEV/FEC ratio	26634245	2×10-12
		forced expiratory volume, response to bronchodilator	26634245	6×10-12
		brain aneurysm	33199917	1×10-9
		mortality	27029810	2×10-17
rs8042849	15:78525587	lung carcinoma	32887889	8×10-10
		response to bronchodilator, FEV/FEC ratio	26634245	3×10-15
		parental longevity	29030599	4×10-14
		forced expiratory volume, response to bronchodilator	26634245	4×10-15
		vital capacity	30595370	9×10-12
		longevity, healthspan, parental longevity	32678081	1×10-24
		parental longevity	30642433	2×10-26
		smoking behaviour measurement	31689377	2×10-39
rs182317	15:89400370	cigarettes per day measurement	30643251	4×10-10
		cigarettes per day measurement	30643251	1×10-9
		cortical surface area measurement	34560273	1×10-10
		cortical surface area measurement	34910505	2×10-11
rs8027457	15:98660872	smoking status measurement	30643251	2×10-9
		PHF-tau measurement	32450446	5×10-8
rs1139897	16:670986	smoking status measurement	30643251	2×10-15
		smoking initiation	30643251	1×10-11
		smoking status measurement	30643251	3×10-18
		attention deficit hyperactivity disorder, substance abuse, antisocial behaviour measurement	34446935	7×10-21
rs11076962	16:5761366	self reported educational attainment	30038396	4×10-8
		smoking status measurement	30643251	1×10-10
		mathematical ability	30038396	7×10-9
		cognitive function measurement	30038396	5×10-11
		intelligence	29942086	3×10-8
		self reported educational attainment	30038396	9×10-10
rs7192140	16:10079891	smoking status measurement	30643251	3×10-11
		smoking status measurement	30643251	2×10-15
		attention deficit hyperactivity disorder, substance abuse, antisocial behaviour measurement	34446935	1×10-9
rs9922607	16:17476363	smoking status measurement	30643251	3×10-12
		smoking status measurement	30643251	5×10-15
		attention deficit hyperactivity disorder, substance abuse, antisocial behaviour measurement	34446935	2×10-15
rs7188873	16:24715743	self reported educational attainment	30038396	5×10-14
		BMI-adjusted waist circumference	31669095	5×10-10
		smoking status measurement	30643251	8×10-15
		smoking status measurement	30643251	1×10-18
		intelligence	29942086	2×10-8
		intelligence	29326435	2×10-9
		attention deficit hyperactivity disorder, substance abuse, antisocial behaviour measurement	34446935	5×10-15
		age at first sexual intercourse measurement	34211149	6×10-12
		self reported educational attainment	30595370	1×10-8
		smoking status measurement	30595370	4×10-8
		metabolic syndrome	31589552	1×10-8
rs12708665	16:24716906	smoking initiation	33082346	1×10-8
		cortical surface area measurement, neuroimaging measurement	32665545	3×10-11
		brain measurement, neuroimaging measurement	32665545	2×10-13
		smoking cessation	30643251	9×10-10
		macula measurement	30535121	3×10-9
		body height	30595370	1×10-28
		smoking behaviour measurement	31689377	4×10-9
rs4785187	16:49732861	self reported educational attainment	30038396	3×10-9
		smoking status measurement	30643251	7×10-11
		self reported educational attainment	30038396	4×10-10
		attention deficit hyperactivity disorder, substance abuse, antisocial behaviour measurement	34446935	1×10-11
rs12918191	16:50911245	intelligence	29844566	4×10-8
		smoking status measurement	30643251	3×10-11
		smoking status measurement	30643251	2×10-12
rs889398	16:69522812	smoking status measurement	33082346	2×10-8
		body mass index	30239722	3×10-32
		body mass index	30239722	3×10-32
		waist-hip ratio	30239722	2×10-23
		waist-hip ratio	30239722	2×10-23
		body mass index	26426971	5×10-11
		body mass index	30108127	2×10-10
		smoking behaviour measurement	31689377	6×10-11
rs1050847	16:87410128	self reported educational attainment	30038396	9×10-11
		smoking status measurement	30643251	7×10-9
		smoking status measurement	30643251	9×10-12
		cognitive function measurement	30038396	1×10-10
		self reported educational attainment	30038396	1×10-12
		self reported educational attainment	30595370	4×10-9
		smoking behaviour measurement	31689377	1×10-8
rs369230	16:89579029	smoking cessation	30643251	3×10-10
		suntan	29739929	1×10-522
		age at first sexual intercourse measurement	27089180	7×10-10
		tobacco smoke exposure measurement	30679032	3×10-9
		smoking behaviour measurement	31689377	2×10-9
rs4790874	17:2091883	smoking status measurement	30643251	8×10-12
		smoking status measurement	30643251	2×10-13
		attention deficit hyperactivity disorder, substance abuse, antisocial behaviour measurement	34446935	6×10-17
		smoking status measurement	30595370	4×10-10
rs28441558	17:7899800	prostate carcinoma	33398198	2×10-21
		smoking status measurement	30643251	1×10-10
		prostate carcinoma	29892016	1×10-16
		prostate carcinoma	33293427	1×10-8
rs8614	17:29261788	brain volume measurement	31676860	6×10-9
		smoking status measurement	30643251	1×10-10
		mathematical ability	30038396	2×10-10
		mathematical ability	30038396	1×10-8
		Headache	29397368	4×10-9
		attention deficit hyperactivity disorder, substance abuse, antisocial behaviour measurement	34446935	2×10-10
		Drugs used in diabetes use measurement	34594039	2×10-9
		glucose measurement	34594039	8×10-13
		smoking behaviour measurement	31689377	2×10-10
rs3764351	17:39668086	sleep duration, high density lipoprotein cholesterol measurement	31719535	3×10-12
		smoking status measurement	30643251	4×10-8
		lipid or lipoprotein measurement, high density lipoprotein cholesterol measurement	35213538	2×10-12
		lipid or lipoprotein measurement, high density lipoprotein cholesterol measurement	35213538	4×10-8
rs17692129	17:46715917	total cortical area measurement	32198502	2×10-10
		smoking status measurement	30643251	5×10-13
rs75919030	17:52115837	smoking status measurement	30643251	3×10-13
		attention deficit hyperactivity disorder, substance abuse, antisocial behaviour measurement	34446935	5×10-16
rs12967855	18:37558282	unipolar depression	30718901	1×10-19
		unipolar depression, mood disorder	29942085	2×10-12
		household income	31844048	2×10-9
		household income	31844048	4×10-14
		gastroesophageal reflux disease	34187846	1×10-12
		self reported educational attainment	30595370	7×10-27
		unipolar depression	32231276	2×10-9
		smoking behaviour measurement	31689377	3×10-8
		unipolar depression	34045744	3×10-17
rs62098013	18:53337491	putamen volume	31636452	8×10-20
		multisite chronic pain	31194737	4×10-11
		smoking initiation	30643251	2×10-14
		smoking status measurement	30643251	2×10-11
		smoking status measurement	30643251	6×10-16
		smoking behaviour measurement	31689377	4×10-9
rs11872397	18:74823326	smoking status measurement	30643251	5×10-9
		smoking status measurement	30643251	6×10-11
		smoking behavior	30643258	2×10-9
		attention deficit hyperactivity disorder, substance abuse, antisocial behaviour measurement	34446935	1×10-9
rs76608582	19:4474728	smoking status measurement	30643251	5×10-9
		intelligence	29942086	3×10-8
		smoking behavior	30643258	6×10-11
		smoking initiation	30617275	9×10-9
		self reported educational attainment	30595370	1×10-9
		smoking status measurement	30595370	2×10-12
		smoking behaviour measurement	31689377	3×10-10
		smoking initiation	30679032	1×10-8
rs10853981	19:4965053	triglyceride measurement	30275531	1×10-11
		age at first sexual intercourse measurement	34211149	1×10-8
		BMI-adjusted hip circumference	34021172	1×10-9
rs113230003	19:18350146	body height	32376654	1×10-15
		grip strength measurement	29691431	2×10-11
		body mass index	31669095	3×10-20
		smoking status measurement	30643251	1×10-12
		smoking status measurement	30643251	1×10-10
		body mass index	30595370	4×10-20
		cardiovascular disease	30595370	2×10-8
rs143200968	19:40832942	cigarettes per day measurement	30643251	7×10-28
		urinary albumin to creatinine ratio	31511532	3×10-8
rs56113850	19:40847202	low density lipoprotein cholesterol measurement	32203549	2×10-10
		apolipoprotein B measurement	32203549	6×10-11
		coffee consumption measurement	31046077	8×10-16
		bitter non-alcoholic beverage consumption measurement	31046077	7×10-11
		smoking cessation	33082346	7×10-33
		chronotype measurement	30696823	2×10-10
		coffee consumption measurement	33287642	5×10-19
		coffee consumption measurement, tea consumption measurement	33287642	2×10-29
		smoking cessation	30643251	6×10-10
		cigarettes per day measurement	30643251	5×10-58
		cigarettes per day measurement	30643251	4×10-99
		smoking cessation	30643251	2×10-48
		non-small cell lung carcinoma	31326317	3×10-9
		nicotine metabolite ratio	27488534	1×10-50
		response to bronchodilator, FEV/FEC ratio	26634245	5×10-9
		caffeine metabolite measurement	27702941	9×10-22
		lung carcinoma	28604730	5×10-19
		lung adenocarcinoma	28604730	9×10-10
		squamous cell lung carcinoma	28604730	7×10-11
		cigarettes per day measurement	30679032	3×10-68
		tobacco smoke exposure measurement	30679032	6×10-25
		forced expiratory volume, response to bronchodilator	26634245	2×10-8
		serum alanine aminotransferase measurement	33462484	3×10-12
		nicotine metabolite ratio	34599228	7×10-22
		nicotine metabolite ratio	34599228	1×10-37
		serum alanine aminotransferase measurement	33972514	1×10-15
		alkaline phosphatase measurement	34594039	1×10-89
		free cholesterol measurement, very low density lipoprotein cholesterol measurement	35213538	2×10-8
		apolipoprotein B measurement	35213538	9×10-9
		linoleic acid measurement	35213538	6×10-9
		apolipoprotein A 1 measurement, apolipoprotein B measurement	35213538	3×10-8
		very low density lipoprotein cholesterol measurement, phospholipid measurement	35213538	1×10-8
		very low density lipoprotein cholesterol measurement	35213538	7×10-9
		very low density lipoprotein cholesterol measurement, lipid measurement	35213538	4×10-8
		glycine measurement	35213538	3×10-8
		low density lipoprotein cholesterol measurement	35213538	1×10-8
		triglyceride measurement, low density lipoprotein cholesterol measurement	35213538	2×10-8
		low density lipoprotein cholesterol measurement, lipid measurement	35213538	1×10-8
		low density lipoprotein cholesterol measurement	35213538	8×10-9
		free cholesterol measurement, very low density lipoprotein cholesterol measurement	35213538	2×10-8
		low density lipoprotein cholesterol measurement, phospholipid measurement	35213538	4×10-9
		total cholesterol measurement, very low density lipoprotein cholesterol measurement	35213538	8×10-9
		cholesteryl ester measurement, very low density lipoprotein cholesterol measurement	35213538	8×10-9
		very low density lipoprotein cholesterol measurement, phospholipid measurement	35213538	3×10-8
		bitter beverage consumption measurement	31046077	8×10-11
		nicotine metabolite ratio	32157176	6×10-261
		cotinine measurement, cigarettes per day measurement	32157176	3×10-13
		non-small cell lung carcinoma	32889700	3×10-9
		nicotine metabolite ratio	26407342	6×10-86
		emphysema pattern measurement	25006744	1×10-9
		lung carcinoma	28604730	4×10-13
		nicotine dependence	33144568	4×10-16
		upper aerodigestive tract neoplasm	33667223	7×10-11
		low density lipoprotein cholesterol measurement	35213538	1×10-8
rs117824460	19:40865575	cigarettes per day measurement	30643251	1×10-33
		cigarettes per day measurement	30643251	8×10-35
		smoking cessation	30643251	1×10-12
		alkaline phosphatase measurement	33972514	2×10-86
		serum albumin measurement	34594039	1×10-11
rs1126757	19:55368504	smoking status measurement	30643251	2×10-9
		smoking status measurement	30643251	3×10-8
rs6050446	20:25214873	body height	32376654	1×10-11
		smoking status measurement	30643251	1×10-19
		smoking status measurement	30643251	9×10-13
		body mass index	29273807	2×10-10
rs12481282	20:46132738	smoking behaviour measurement	31689377	8×10-9
		attention deficit hyperactivity disorder, substance abuse, antisocial behaviour measurement	34446935	3×10-12
rs2273500	20:63355597	cigarettes per day measurement	30643251	2×10-39
		cigarettes per day measurement	30643251	3×10-26
		nicotine dependence	26440539	8×10-9
		parental longevity	29227965	2×10-8
		chronic obstructive pulmonary disease	34594039	2×10-9
rs147412694	21:39330860	health study participation	33563987	1×10-9
		platelet crit	32888494	2×10-11
		smoking behaviour measurement	31689377	3×10-9
rs9607805	22:41458442	PR interval	32439900	6×10-9
		PR interval	32439900	1×10-8
		smoking cessation	30643251	1×10-11
		mathematical ability	30038396	5×10-20
		neuroticism measurement	29255261	7×10-13
		neuroticism measurement	29500382	1×10-10
rs12924872	Mapping not available	cigarettes per day measurement	30643251	4×10-8
	Mapping not available	thalamus volume	34006833	1×10-10

## Sheet: Supplementary Table 9
Supplementary Table 9. Detailed information for the genetic variants of F-statistics in sensitivity analysis excluding IVs with documented pleiotropy.
Exposure	No. of SNPs	R2*	F-statistic, median (range)
Smoking initiation	259	0.015541	36.00 (21.78-160.44)
Age of initiation of regular smoking	8	0.00135564	40.11 (28.44-72.25)
Cigarettes per day	34	0.00456962	28.17 (17.04-100.50)
Smoking cessation	15	0.00145101	42.25 (30.25-173.36)
Lifetime smoking	94	0.0096594	42.25 (21.78-186.78)
*R2=β2/(SE2×N(case)+β2). β: effect size estimates of the genetic variants used as IVs in MR analysis.

## Sheet: Supplementary Table 10
Supplementary Table 10. Sensitivity analysis excluding IVs with documented pleiotropy.
	SNPs	OR	95% CI	P-value	P-intercept
Smoking initiation
Inverse-variance weighted (random)	259	1.20707	1.16-1.25	4.09×10-22
Weighted median	259	1.18893	1.14-1.24	1.85×10-16
Maximum-likelihood	259	1.21357	1.16-1.26	6.06×10-22
MR-PRESSO	254	1.19567	1.15-1.24	2.95×10-19
MR-Egger	259	1.07914	0.91-1.28	0.37	0.18
Age of initiation of regular smoking
Inverse-variance weighted (random)	8	0.77447	0.61-0.98	0.0368556
Weighted median	8	0.714657	0.57-0.90	3.46×10-3
Maximum-likelihood	8	0.763122	0.60-0.98	0.0310491
MR-PRESSO	8	0.77447	0.61-0.98	0.0752628
MR-Egger	8	0.72	0.18-2.98	0.65	0.92
Cigarettes per day
Inverse-variance weighted (random)	34	1.19802	1.07-1.35	2.42×10-3
Weighted median	34	1.20121	1.07-1.34	1.42×10-3
Maximum-likelihood	34	1.2037	1.07-1.36	2.20×10-3
MR-PRESSO	32	1.24816	1.12-1.39	2.24×10-4
MR-Egger	34	1.02	0.66-1.57	0.92	0.45
Smoking cessation
Inverse-variance weighted (fixed)	15	1.1152	1.05-1.18	3.64×10-4
Weighted median	15	1.11624	1.03-1.21	0.00939224
Maximum-likelihood	15	1.11892	1.05-1.19	7.78×10-4
MR-PRESSO	15	1.1152	1.04-1.19	5.46×10-3
MR-Egger	15	1.02	0.88-1.19	0.79	0.22
Lifetime smoking
Inverse-variance weighted (random)	94	1.46747	1.36-1.58	7.67×10-23
Weighted median	94	1.42924	1.31-1.56	9.06×10-16
Maximum-likelihood	94	1.47387	1.36-1.59	6.22×10-23
MR-PRESSO	94	1.46747	1.36-1.58	4.49×10-16
MR-Egger	94	1.36	1.00-1.87	0.05	0.64

[truncated: 1 more sheets: Supplementary Table 11]
